# Supplementary material for: Comparative Proteomics Highlights that GenX Exposure Leads to Metabolic Defects and Inflammation in Astrocytes
Source: Environ Sci Technol. 2024 Nov 5;58(46):20525–39. doi: 10.1021/acs.est.4c05472 (PMC11580177; doi:10.1021/acs.est.4c05472)
Supplement: Supplementary file 1 — es4c05472_si_001.xlsx [file es4c05472_si_001.xlsx]

## Sheet: Table of Contents
	Table S1 List of the genes in the differential reactions obtained by metabolic network-based analyses for the GenX treatment. These analyses include ΔFBA and iMAT-based reaction activity analysis.
	Table S2 List of the metabolites in the differential reactions obtained by metabolic network-based analyses for GenX treatment. These analyses include ΔFBA and iMAT-based reaction activity analysis.
	Table S3 Significantly enriched GO biological processes and KEGG pathways (FDR < 0.05) of the genes in the GenX-induced differential Drosophila reactions that were determined by the PANGEA tool.
	Table S4 Significantly enriched KEGG pathways (FDR < 0.05) of the metabolites in the GenX-induced differential Drosophila reactions that were determined by the MBROLE3 server. It should be noted that the only terms including at least four overlapping metabolites are included in the table.
	Table S5 List of the genes in the differential reactions obtained by metabolic network-based analyses for the α-synuclein (αSyn) treatment. These analyses include ΔFBA and iMAT-based reaction activity analysis.
	Table S6 List of the metabolites in the differential reactions obtained by metabolic network-based analyses for the α-synuclein (αSyn) treatment. These analyses include ΔFBA and iMAT-based reaction activity analysis.
	Table S7 Significantly enriched GO biological processes and KEGG pathways (FDR < 0.05) of the genes involved in the differential Drosophila reactions. The enriched terms obtained by the PANGEA tool are comparatively represented for GenX and αSyn groups.
	Table S8 Significantly enriched KEGG pathways (FDR < 0.05) of the metabolites involved in the differential Drosophila reactions. The enriched terms obtained by the MBROLE3 server are comparatively represented for GenX and αSyn groups. It should be noted that the only terms including at least four overlapping metabolites are considered.

## Sheet: 1. Regulated Genes (GenX)
	Table S1 | List of the genes in the differential reactions obtained by metabolic network-based analyses for the GenX treatment. These analyses include ΔFBA and iMAT-based reaction activity analysis.
	GenX Group
	Gene	Gene Symbol
	FBgn0000032	Acph-1
	FBgn0000064	Ald1
	FBgn0000150	awd
	FBgn0000473	Cyp6a2
	FBgn0001208	Hn
	FBgn0002524	lace
	FBgn0003416	sl
	FBgn0003486	spo
	FBgn0004373	fwd
	FBgn0004611	Plc21C
	FBgn0010383	Cyp18a1
	FBgn0011576	Cyp4d2
	FBgn0011768	Fdh
	FBgn0012034	AcCoAS
	FBgn0013771	Cyp6a9
	FBgn0013772	Cyp6a8
	FBgn0013773	Cyp6a22
	FBgn0015038	Cyp9b1
	FBgn0015039	Cyp9b2
	FBgn0015040	Cyp9c1
	FBgn0015714	Cyp6a17
	FBgn0020496	CtBP
	FBgn0021765	scu
	FBgn0025454	Cyp6g1
	FBgn0025592	Gk1
	FBgn0026630	nes
	FBgn0027348	bgm
	FBgn0027844	CAH1
	FBgn0028479	Mtpalpha
	FBgn0028703	Nhe3
	FBgn0028940	Cyp28a5
	FBgn0029648	CG3603
	FBgn0029866	CG3842
	FBgn0029975	spidey
	FBgn0030013	GIIIspla2
	FBgn0030421	Agpat1
	FBgn0030512	Nadsyn
	FBgn0030615	Cyp4s3
	FBgn0031126	Cyp6v1
	FBgn0031182	Cyp6t1
	FBgn0031250	Ent1
	FBgn0031432	Cyp309a1
	FBgn0031592	Art2
	FBgn0031630	CG15629
	FBgn0031735	CG11029
	FBgn0031759	Kdm5
	FBgn0031972	Wwox
	FBgn0032003	CG8349
	FBgn0032449	CG17036
	FBgn0032693	Cyp310a1
	FBgn0032845	CG10747
	FBgn0032910	CG9265
	FBgn0032923	Pld3
	FBgn0033065	Cyp6w1
	FBgn0033101	CG9436
	FBgn0033121	Cyp6u1
	FBgn0033203	CG2070
	FBgn0033204	CG2065
	FBgn0033226	puml
	FBgn0033246	ACC
	FBgn0033302	Cyp6a14
	FBgn0033304	Cyp6a13
	FBgn0033476	oys
	FBgn0033542	CAH13
	FBgn0033673	CG8298
	FBgn0033679	CG8888
	FBgn0033696	Cyp6g2
	FBgn0033697	Cyp6t3
	FBgn0033775	Cyp9h1
	FBgn0033879	Echs1
	FBgn0033978	Cyp6a23
	FBgn0033979	Cyp6a19
	FBgn0033980	Cyp6a20
	FBgn0033982	Cyp317a1
	FBgn0034225	veil
	FBgn0034491	Hsl
	FBgn0034554	CAH14
	FBgn0034560	CAH15
	FBgn0034756	Cyp6d2
	FBgn0034898	CG18128
	FBgn0034988	cN-IIIB
	FBgn0035266	Gk2
	FBgn0035344	Cyp4d20
	FBgn0035348	CG16758
	FBgn0035392	CG1271
	FBgn0035436	CG12016
	FBgn0035588	Dhrs4
	FBgn0035811	Mcad
	FBgn0035978	UGP
	FBgn0036053	iPLA2-VIA
	FBgn0036366	JMJD7
	FBgn0036449	bmm
	FBgn0036545	GXIVsPLA2
	FBgn0036622	Agpat4
	FBgn0036623	Agpat3
	FBgn0036691	beg
	FBgn0036698	CG7724
	FBgn0036821	CG3961
	FBgn0036857	Aldh7A1
	FBgn0036910	Cyp305a1
	FBgn0036939	CG7365
	FBgn0036942	CG7328
	FBgn0037339	Pi4KIIalpha
	FBgn0037354	CG12171
	FBgn0037684	Srr
	FBgn0037845	CG14694
	FBgn0037846	CG6574
	FBgn0037942	CG14721
	FBgn0038037	Cyp9f2
	FBgn0038189	Art6
	FBgn0038194	Cyp6d5
	FBgn0039006	Cyp6d4
	FBgn0039254	Nmnat
	FBgn0039304	CG10425
	FBgn0039420	CG6154
	FBgn0039475	CG6277
	FBgn0039519	Cyp6a18
	FBgn0039531	CG5611
	FBgn0039655	CG14507
	FBgn0039858	CycG
	FBgn0040297	Nhe2
	FBgn0040349	CG3699
	FBgn0040918	schlank
	FBgn0041337	Cyp309a2
	FBgn0042627	FASN2
	FBgn0050104	NT5E-2
	FBgn0050491	CG30491
	FBgn0051075	CG31075
	FBgn0051546	CG31546
	FBgn0051548	CG31548
	FBgn0052152	CG32152
	FBgn0052549	Nt5b
	FBgn0052699	LPCAT
	FBgn0085223	CG34194
	FBgn0085322	CG34293
	FBgn0086254	Akr1B
	FBgn0086355	Tpi
	FBgn0086532	Spt-I
	FBgn0260750	Mulk
	FBgn0261112	APP-BP1
	FBgn0261244	inaE
	FBgn0261266	zuc
	FBgn0262112	sro
	FBgn0262738	norpA
	FBgn0263120	Acsl
	FBgn0263200	Galt
	FBgn0263916	Ent2
	FBgn0264574	Glut1
	FBgn0265187	Fatp2
	FBgn0266100	CG44837
	FBgn0267350	Pi4KIIIalpha
	FBgn0283427	FASN1
	FBgn0286511	Pld
	FBgn0286723	hll
	FBgn0288232	Cyp6a21

## Sheet: 2. Regulated Metabolites (GenX)
	Table S2 | List of the metabolites in the differential reactions obtained by metabolic network-based analyses for the GenX treatment. These analyses include ΔFBA and iMAT-based reaction activity analysis.
	GenX Group
	Metabolite	Metabolite Name	KEGG ID
	km00013[c]	Red-NADPH-Hemoprotein-Reductases
	km00013[r]	Red-NADPH-Hemoprotein-Reductases
	km00014[c]	Ox-NADPH-Hemoprotein-Reductases
	km00014[r]	Ox-NADPH-Hemoprotein-Reductases
	km00182[r]	juvenile hormone III	C09694
	km00239[n]	Protein-L-arginine	C00613
	km00274[n]	Protein-N-omega-dimethyl-arginine
	km00504[r]	methyl (2E,6E)-farnesoate	C16503
	km00877[r]	[Reduced NADPH---hemoprotein reductase]	C03024
	km00878[r]	[Oxidized NADPH---hemoprotein reductase]	C03161
	m00003[c]	(10Z)-heptadecenoic acid
	m00004[c]	(10Z)-heptadecenoyl-CoA
	m00006[c]	(11Z)-docosenoyl-CoA
	m00007[c]	(11Z)-eicosenoyl-CoA	C16530
	m00008[c]	(11Z,14Z)-eicosadienoic acid	C16525
	m00009[c]	(11Z,14Z)-eicosadienoyl-CoA	C16180
	m00010[c]	(11Z,14Z,17Z)-eicosatrienoic acid	C16522
	m00012[c]	(11Z,14Z,17Z)-eicosatrienoyl-CoA	C16179
	m00016[c]	(13Z)-docosenoyl-CoA	C16531
	m00017[c]	(13Z)-eicosenoic acid
	m00018[c]	(13Z)-eicosenoyl-CoA
	m00019[c]	(13Z)-octadecenoic acid
	m00020[c]	(13Z)-octadecenoyl-CoA
	m00021[c]	(13Z,16Z)-docosadienoic acid	C16533
	m00023[c]	(13Z,16Z)-docosadienoyl-CoA	C16645
	m00025[c]	(15Z)-tetracosenoyl-CoA	C16532
	m00093[c]	(4Z,7Z,10Z,13Z,16Z)-docosapentaenoyl-CoA	C16173
	m00094[c]	(4Z,7Z,10Z,13Z,16Z)-DPA
	m00095[c]	(4Z,7Z,10Z,13Z,16Z,19Z)-docosahexaenoyl-CoA	C16169
	m00101[c]	(5Z,8Z,11Z)-eicosatrienoyl-CoA	C21939
	m00103[c]	(5Z,8Z,11Z,14Z,17Z)-eicosapentaenoyl-CoA	C16165
	m00104[c]	(6Z,9Z)-octadecadienoic acid
	m00106[c]	(6Z,9Z)-octadecadienoyl-CoA
	m00108[c]	(6Z,9Z,12Z,15Z)-octadecatetraenoyl-CoA	C16163
	m00110[c]	(6Z,9Z,12Z,15Z,18Z)-tetracosapentaenoyl-CoA	C16172
	m00111[c]	(6Z,9Z,12Z,15Z,18Z)-TPA
	m00113[c]	(6Z,9Z,12Z,15Z,18Z,21Z)-tetracosahexaenoyl-CoA	C16168
	m00114[c]	(6Z,9Z,12Z,15Z,18Z,21Z)-THA
	m00115[c]	(7Z)-octadecenoic acid
	m00116[c]	(7Z)-octadecenoyl-CoA
	m00117[c]	(7Z)-tetradecenoic acid
	m00118[c]	(7Z)-tetradecenoyl-CoA
	m00119[c]	(7Z,10Z,13Z,16Z)-docosatetraenoyl-CoA	C16170
	m00121[c]	(7Z,10Z,13Z,16Z,19Z)-docosapentaenoyl-CoA	C16166
	m00123[c]	(8Z,11Z)-eicosadienoyl-CoA	C21937
	m00125[c]	(8Z,11Z,14Z,17Z)-eicosatetraenoyl-CoA	C16164
	m00127[c]	(9E)-octadecenoyl-CoA
	m00128[c]	(9E)-tetradecenoic acid
	m00129[c]	(9E)-tetradecenoyl-CoA
	m00131[c]	(9Z,12Z,15Z,18Z)-tetracosatetraenoyl-CoA	C16171
	m00132[c]	(9Z,12Z,15Z,18Z)-TTA
	m00134[c]	(9Z,12Z,15Z,18Z,21Z)-tetracosapentaenoyl-CoA	C16167
	m00135[c]	(9Z,12Z,15Z,18Z,21Z)-TPA
	m00184[c]	[ACP]	C00229
	m00223[c]	1-(1-alkenyl)-sn-glycero-3-phosphoethanolamine	C04635
	m00237[c]	1,2-diacylglycerol-LD-PI pool	C00641
	m00240[c]	1,2-diacylglycerol-LD-TAG pool	C00641
	m00260[c]	10,13,16,19-docosatetraenoic acid
	m00262[c]	10,13,16,19-docosatetraenoyl-CoA
	m00264[c]	10,13,16-docosatrienoyl-CoA
	m00265[c]	10,13,16-docosatriynoic acid
	m00315[c]	12,15,18,21-tetracosatetraenoic acid
	m00317[c]	12,15,18,21-tetracosatetraenoyl-CoA
	m00325[c]	12-hydroxydodecanoic acid	C08317
	m00325[s]	12-hydroxydodecanoic acid	C08317
	m00341[c]	13,16,19-docosatrienoic acid	C16534
	m00343[c]	13,16,19-docosatrienoyl-CoA
	m00427[r]	18-hydroxy-all-trans-retinoate	C16679
	m00436[c]	1-acylglycerol-3P-10,13,16,19-doco
	m00437[c]	1-acylglycerol-3P-10,13,16-docosa
	m00438[c]	1-acylglycerol-3P-10-heptade
	m00439[c]	1-acylglycerol-3P-11,14,17-eico
	m00440[c]	1-acylglycerol-3P-11,14-eicosa
	m00441[c]	1-acylglycerol-3P-11-docose
	m00442[c]	1-acylglycerol-3P-11-eico
	m00443[c]	1-acylglycerol-3P-12,15,18,21-tetra
	m00444[c]	1-acylglycerol-3P-13,16,19-doco
	m00445[c]	1-acylglycerol-3P-13,16-docosa
	m00446[c]	1-acylglycerol-3P-13-docose
	m00447[c]	1-acylglycerol-3P-13-eicose
	m00448[c]	1-acylglycerol-3P-13-octade
	m00449[c]	1-acylglycerol-3P-15-tetra
	m00450[c]	1-acylglycerol-3P-4,7,10,13,16,19-doco
	m00451[c]	1-acylglycerol-3P-4,7,10,13,16-docosa
	m00452[c]	1-acylglycerol-3P-5,8,11,14,17-eico
	m00453[c]	1-acylglycerol-3P-5,8,11-eico
	m00454[c]	1-acylglycerol-3P-5-tetrade
	m00455[c]	1-acylglycerol-3P-6,9,12,15,18,21-tetra
	m00456[c]	1-acylglycerol-3P-6,9,12,15,18-tetraco
	m00457[c]	1-acylglycerol-3P-6,9,12,15-octa
	m00458[c]	1-acylglycerol-3P-6,9-octa
	m00459[c]	1-acylglycerol-3P-7,10,13,16,19-docosa
	m00460[c]	1-acylglycerol-3P-7,10,13,16-docosa
	m00461[c]	1-acylglycerol-3P-7-hexade
	m00462[c]	1-acylglycerol-3P-7-octade
	m00463[c]	1-acylglycerol-3P-7-tetrade
	m00464[c]	1-acylglycerol-3P-8,11,14,17-eico
	m00465[c]	1-acylglycerol-3P-8,11-eico
	m00466[c]	1-acylglycerol-3P-9,12,15,18,21-tetra
	m00467[c]	1-acylglycerol-3P-9,12,15,18-tetraco
	m00468[c]	1-acylglycerol-3P-9-eicose
	m00469[c]	1-acylglycerol-3P-9-heptade
	m00470[c]	1-acylglycerol-3P-9-octade
	m00471[c]	1-acylglycerol-3P-9-tetrade
	m00472[c]	1-acylglycerol-3P-arach
	m00474[c]	1-acylglycerol-3P-cis-vac
	m00476[c]	1-acylglycerol-3P-dihomo-gamma
	m00477[c]	1-acylglycerol-3P-docosa
	m00478[c]	1-acylglycerol-3P-eico
	m00479[c]	1-acylglycerol-3P-gamma-lin
	m00480[c]	1-acylglycerol-3P-heneico
	m00481[c]	1-acylglycerol-3P-heptade
	m00482[c]	1-acylglycerol-3P-hexacosa
	m00483[c]	1-acylglycerol-3P-hexecose
	m00484[c]	1-acylglycerol-3P-laur
	m00487[c]	1-acylglycerol-3P-LD-PI pool	C00681
	m00490[c]	1-acylglycerol-3P-LD-TG1 pool	C00681
	m00491[c]	1-acylglycerol-3P-lin
	m00492[c]	1-acylglycerol-3P-linolen
	m00493[c]	1-acylglycerol-3P-myrist
	m00494[c]	1-acylglycerol-3P-nanode
	m00495[c]	1-acylglycerol-3P-ol
	m00496[c]	1-acylglycerol-3P-palm
	m00497[c]	1-acylglycerol-3P-palmn
	m00498[c]	1-acylglycerol-3P-pentade
	m00499[c]	1-acylglycerol-3P-stea
	m00500[c]	1-acylglycerol-3P-tetraco
	m00501[c]	1-acylglycerol-3P-trico
	m00502[c]	1-acylglycerol-3P-tridec
	m00509[c]	1-acylglycerol-LD-TG1 pool	C01885
	m00553[c]	1-phosphatidyl-1D-myo-inositol-4-phosphate	C01277
	m00656[c]	2-lysolecithin pool	C04230
	m00656[r]	2-lysolecithin pool	C04230
	m00769[c]	3-dehydrosphinganine	C02934
	m00793[m]	3-hydroxyoctadecanoyl-CoA	C16217
	m00799[m]	3-hydroxypropionyl-CoA	C05668
	m00890[m]	3-oxooctadecanoyl-CoA	C16216
	m00965[c]	4alpha-hydroxytetrahydrobiopterin	C15522
	m01141[c]	5-tetradecenoyl-CoA
	m01191[c]	7-hexadecenoyl-CoA
	m01197[c]	7-palmitoleic acid
	m01207[c]	8,11-eicosadienoic acid
	m01235[c]	9-eicosenoic acid
	m01236[c]	9-eicosenoyl-CoA
	m01237[c]	9-heptadecenoyl-CoA
	m01238[c]	9-heptadecylenic acid	C16536
	m01252[c]	acetate	C00033
	m01252[s]	acetate	C00033
	m01261[c]	acetyl-CoA	C00024
	m01265[m]	acrylyl-CoA	C00894
	m01271[c]	acyl-CoA-LD-PC pool
	m01275[c]	acyl-CoA-LD-SM pool
	m01276[c]	acyl-CoA-LD-TG2 pool
	m01285[c]	ADP	C00008
	m01285[n]	ADP	C00008
	m01291[c]	adrenic acid	C16527
	m01306[n]	AKG	C00026
	m01322[c]	alpha-D-galactose-1-phosphate	C03384
	m01334[c]	AMP	C00020
	m01362[c]	arachidonate	C00219
	m01364[c]	arachidonyl-CoA	C02249
	m01371[c]	ATP	C00002
	m01371[n]	ATP	C00002
	m01373[c]	behenic acid	C08281
	m01415[c]	calcidiol	C01561
	m01424[n]	CDP	C00112
	m01432[c]	cerotic acid
	m01513[c]	choline	C00114
	m01513[r]	choline	C00114
	m01582[c]	cis-cetoleic acid
	m01583[c]	cis-erucic acid	C08316
	m01584[c]	cis-gondoic acid	C16526
	m01585[c]	cis-vaccenic acid	C08367
	m01586[c]	cis-vaccenoyl-CoA	C21945
	m01596[c]	CO2	C00011
	m01596[n]	CO2	C00011
	m01597[c]	CoA	C00010
	m01623[n]	CTP	C00063
	m01646[c]	deamido-NAD	C00857
	m01654[c]	dehydroalanine	C02218
	m01668[c]	deoxycytidine	C00881
	m01669[c]	deoxyguanosine	C00330
	m01669[s]	deoxyguanosine	C00330
	m01673[c]	deoxyuridine	C00526
	m01686[c]	dGMP	C00362
	m01689[c]	DHA	C06429
	m01690[c]	DHAP	C00111
	m01696[c]	dihomo-gamma-linolenate	C03242
	m01697[c]	dihomo-gamma-linolenoyl-CoA	C03595
	m01698[c]	dihydrobiopterin	C00268
	m01699[c]	dihydroceramide pool
	m01725[c]	docosanoyl-CoA	C16528
	m01728[c]	dodecanoyl-[ACP]	C05223
	m01741[c]	DPA	C16513
	m01755[c]	dUMP	C00365
	m01755[n]	dUMP	C00365
	m01759[c]	D-xylulose	C00310
	m01760[c]	D-xylulose-1-phosphate	C22337
	m01771[c]	eicosanoate	C06425
	m01773[c]	eicosanoyl-CoA	C02041
	m01778[c]	elaidate	C00712
	m01784[c]	EPA	C06428
	m01787[c]	estradiol-17beta	C00951
	m01787[r]	estradiol-17beta	C00951
	m01790[c]	estrone	C00468
	m01790[r]	estrone	C00468
	m01808[c]	fatty acid-LD-PC pool	C00162
	m01814[c]	fatty acid-LD-TG2 pool	C00162
	m01831[n]	formaldehyde	C00067
	m01833[c]	formate	C00058
	m01833[r]	formate	C00058
	m01932[c]	gamma-linolenate	C06426
	m01934[c]	gamma-linolenoyl-CoA	C03035
	m01939[c]	GAP	C00118
	m01967[c]	glucose-1-phosphate	C00103
	m01983[c]	glycerol	C00116
	m01986[s]	glycine	C00037
	m01997[c]	glycolaldehyde	C00266
	m01998[c]	glycolate	C00160
	m02016[s]	GMP	C00144
	m02038[s]	guanosine	C00387
	m02039[c]	H+	C00080
	m02039[m]	H+	C00080
	m02039[n]	H+	C00080
	m02039[r]	H+	C00080
	m02039[s]	H+	C00080
	m02040[c]	H2O	C00001
	m02040[m]	H2O	C00001
	m02040[r]	H2O	C00001
	m02040[s]	H2O	C00001
	m02046[c]	HCO3-	C00288
	m02052[c]	heneicosanoyl-CoA
	m02053[c]	henicosanoic acid
	m02101[c]	heptadecanoyl-CoA
	m02110[c]	hexacosanoyl-CoA
	m02112[c]	hexacosenoyl-CoA
	m02147[c]	hydroxide	C01328
	m02147[s]	hydroxide	C01328
	m02173[c]	inositol-1-phosphate	C01177
	m02344[c]	lauric acid	C02679
	m02345[c]	lauroyl-CoA	C01832
	m02369[s]	leukotriene E4	C05952
	m02385[c]	lignocerate	C08320
	m02387[c]	linoleate	C01595
	m02389[c]	linolenate	C06427
	m02390[c]	linolenoyl-CoA	C16162
	m02391[c]	linoleoyl-CoA	C02050
	m02418[s]	LTD4	C05951
	m02442[c]	malonyl-[ACP]	C01209
	m02444[c]	malonyl-CoA	C00083
	m02444[m]	malonyl-CoA	C00083
	m02453[c]	mannose	C00159
	m02453[s]	mannose	C00159
	m02456[c]	margaric acid
	m02457[c]	mead acid
	m02494[c]	myristic acid	C06424
	m02495[c]	myristoyl-CoA	C02593
	m02519[c]	Na+	C01330
	m02519[s]	Na+	C01330
	m02552[c]	NAD+	C00003
	m02552[m]	NAD+	C00003
	m02552[n]	NAD+	C00003
	m02552[r]	NAD+	C00003
	m02553[c]	NADH	C00004
	m02553[m]	NADH	C00004
	m02553[r]	NADH	C00004
	m02554[c]	NADP+	C00006
	m02554[m]	NADP+	C00006
	m02554[r]	NADP+	C00006
	m02555[c]	NADPH	C00005
	m02555[m]	NADPH	C00005
	m02555[r]	NADPH	C00005
	m02564[c]	nervonic acid	C08323
	m02578[c]	NH3	C00014
	m02579[c]	NH4+	C01342
	m02581[c]	nicotinamide D-ribonucleotide	C00455
	m02581[n]	nicotinamide D-ribonucleotide	C00455
	m02582[c]	nicotinamide ribonucleoside	C03150
	m02583[c]	nicotinamide	C00153
	m02612[c]	nonadecanoyl-CoA
	m02613[c]	nonadecylic acid	C16535
	m02617[s]	noradrenaline	C00547
	m02629[c]	O-1-alk-1-enyl-2-acyl-sn-glycero-3-phosphoethanolamine	C04756
	m02630[c]	O2	C00007
	m02630[n]	O2	C00007
	m02630[r]	O2	C00007
	m02646[c]	oleate	C00712
	m02647[c]	oleoyl-CoA	C00510
	m02648[c]	omega-3-arachidonic acid
	m02674[c]	palmitate	C00249
	m02675[c]	palmitolate	C08362
	m02677[c]	palmitoleoyl-CoA	C21072
	m02678[c]	palmitoyl-CoA	C00154
	m02684[c]	PC-LD pool	C00157
	m02684[r]	PC-LD pool	C00157
	m02689[c]	pentadecanoyl-CoA
	m02690[c]	pentadecylic acid	C16537
	m02724[c]	phenylalanine	C00079
	m02728[c]	phosphatidate-LD-PC pool	C00416
	m02728[r]	phosphatidate-LD-PC pool	C00416
	m02733[c]	phosphatidate-LD-TAG pool	C00416
	m02745[c]	physeteric acid
	m02750[c]	PI pool	C01194
	m02751[c]	Pi	C00009
	m02751[s]	Pi	C00009
	m02759[c]	PPi	C00013
	m02759[n]	PPi	C00013
	m02774[m]	propanoyl-CoA	C00100
	m02819[c]	pyruvate	C00022
	m02833[r]	retinoate	C00777
	m02844[c]	ribose-1-phosphate	C00620
	m02871[n]	SAH	C00021
	m02877[n]	SAM	C00019
	m02896[c]	serine	C00065
	m02914[c]	sn-glycerol-3-phosphate	C00093
	m02927[c]	sphinganine	C00836
	m02938[c]	stearate	C01530
	m02939[c]	stearidonic acid	C16300
	m02941[c]	stearoyl-CoA	C00412
	m02943[n]	succinate	C00042
	m02969[r]	testosterone	C00535
	m02971[c]	tetracosanoyl-CoA	C16529
	m02978[c]	tetrahydrobiopterin	C00272
	m02982[c]	thiamin	C00378
	m02982[s]	thiamin	C00378
	m02983[c]	thiamin-P	C01081
	m02983[s]	thiamin-P	C01081
	m02984[c]	thiamin-PP	C00068
	m02985[c]	thiamin-PPP	C03028
	m02985[s]	thiamin-PPP	C03028
	m03045[c]	tricosanoic acid
	m03047[c]	tricosanoyl-CoA
	m03050[c]	tridecanoyl-CoA
	m03051[c]	tridecylic acid	C17076
	m03101[c]	tyrosine	C00082
	m03102[m]	ubiquinol	C00390
	m03103[m]	ubiquinone	C00399
	m03107[c]	UDP-galactose	C00052
	m03108[c]	UDP-glucose	C00029
	m03130[c]	UTP	C00075
	m03142[c]	vitamin D3	C05443
	m03153[c]	ximenic acid
	m03168[m]	3-oxopropionyl-CoA	C05989

## Sheet: 3. PANGEA Enrichment Results
	Table S3 | Significantly enriched GO biological processes and KEGG pathways (FDR < 0.05) of the genes in the GenX-induced differential Drosophila reactions that were determined by the PANGEA tool.
	Gene Set ID	Gene Set Name	Gene Set Size	Count Overlap Gene	Percentage Genes in Gene Set	Benjamini & Hochberg	Gene Set Category
	path:map01100	Metabolic pathways	1153	71	45.806	1.9675e-23	KEGG Pathway D.mel
	GO:0055114	oxidation-reduction process	593	55	35.484	1.9675e-23	GO Biological Processes
	GO:0006629	lipid metabolic process	508	53	34.194	1.9675e-23	GO Biological Processes
	GO:0044255	Cellular lipid metabolic process	391	46	29.677	1.9675e-23	GO Biological Processes
	GO:0008610	lipid biosynthetic process	226	24	15.484	6.78666e-15	GO Biological Processes
	path:map00061	Fatty acid biosynthesis	13	9	5.806	1.82319e-13	KEGG Pathway D.mel
	path:map01212	Fatty acid metabolism	53	13	8.387	1.50044e-12	KEGG Pathway D.mel
	GO:0017143	insecticide metabolic process	7	7	4.516	1.77926e-12	GO Biological Processes
	GO:0006631	fatty acid metabolic process	123	17	10.968	2.29142e-12	GO Biological Processes
	GO:0046486	glycerolipid metabolic process	150	18	11.613	4.29732e-12	GO Biological Processes
	path:map00561	Glycerolipid metabolism	42	11	7.097	4.93432e-11	KEGG Pathway D.mel
	GO:0006066	alcohol metabolic process	88	14	9.032	4.93432e-11	GO Biological Processes
	GO:0006805	xenobiotic metabolic process	15	8	5.161	6.99352e-11	GO Biological Processes
	path:map00071	Fatty acid degradation	33	10	6.452	8.83365e-11	KEGG Pathway D.mel
	GO:0046701	insecticide catabolic process	6	6	3.871	8.89202e-11	GO Biological Processes
	path:map00564	Glycerophospholipid metabolism	63	11	7.097	4.05392e-09	KEGG Pathway D.mel
	GO:0006644	phospholipid metabolic process	151	15	9.677	5.49088e-09	GO Biological Processes
	GO:0006641	triglyceride metabolic process	36	9	5.806	6.43826e-09	GO Biological Processes
	GO:0006082	organic acid metabolic process	420	23	14.839	9.71056e-09	GO Biological Processes
	GO:0017085	response to insecticide	26	8	5.161	9.95227e-09	GO Biological Processes
	GO:0009410	response to xenobiotic stimulus	39	9	5.806	1.20749e-08	GO Biological Processes
	path:map00760	Nicotinate and nicotinamide metabolism	18	7	4.516	1.8585e-08	KEGG Pathway D.mel
	GO:0019752	carboxylic acid metabolic process	404	22	14.194	2.28214e-08	GO Biological Processes
	GO:0016042	lipid catabolic process	120	13	8.387	2.3542e-08	GO Biological Processes
	md:M00130	Inositol phosphate metabolism, PI=> PIP2 => Ins(1,4,5)P3 => Ins(1,3,4,5)P4	11	6	3.871	2.3542e-08	KEGG Pathway D.mel
	GO:0006796	phosphate-containing compound metabolic process	1060	36	23.226	2.84401e-08	GO Biological Processes
	GO:0006633	fatty acid biosynthetic process	69	10	6.452	1.19603e-07	GO Biological Processes
	GO:0030258	lipid modification	93	11	7.097	1.72463e-07	GO Biological Processes
	path:map00565	Ether lipid metabolism	25	7	4.516	1.99531e-07	KEGG Pathway D.mel
	md:M00086	beta-Oxidation, acyl-CoA synthesis	4	4	2.581	3.82728e-07	KEGG Pathway D.mel
	GO:0048017	inositol lipid-mediated signaling	28	7	4.516	4.47112e-07	GO Biological Processes
	GO:0006071	glycerol metabolic process	9	5	3.226	4.71609e-07	GO Biological Processes
	md:M00082	Fatty acid biosynthesis, initiation	5	4	2.581	1.6739e-06	KEGG Pathway D.mel
	md:M00094	Ceramide biosynthesis	5	4	2.581	1.6739e-06	KEGG Pathway D.mel
	GO:0001676	long-chain fatty acid metabolic process	12	5	3.226	2.63824e-06	GO Biological Processes
	md:M00959	Guanine ribonucleotide degradation, GMP => Urate	13	5	3.226	4.13079e-06	KEGG Pathway D.mel
	path:map01232	Nucleotide metabolism	60	8	5.161	6.40345e-06	KEGG Pathway D.mel
	GO:0048015	phosphatidylinositol-mediated signaling	27	6	3.871	8.56874e-06	GO Biological Processes
	GO:0044262	cellular carbohydrate metabolic process	87	9	5.806	9.78821e-06	GO Biological Processes
	md:M00099	Sphingosine biosynthesis	7	4	2.581	9.78821e-06	KEGG Pathway D.mel
	path:map00562	Inositol phosphate metabolism	46	7	4.516	1.29278e-05	KEGG Pathway D.mel
	GO:0032959	inositol trisphosphate biosynthetic process	3	3	1.935	2.51165e-05	GO Biological Processes
	path:map00280	Valine, leucine and isoleucine degradation	33	6	3.871	2.6818e-05	KEGG Pathway D.mel
	md:M00958	Adenine ribonucleotide degradation, AMP => Urate	19	5	3.226	2.89352e-05	KEGG Pathway D.mel
	GO:0015908	fatty acid transport	9	4	2.581	3.07833e-05	GO Biological Processes
	GO:0008202	Steroid metabolic process	54	7	4.516	3.53968e-05	GO Biological Processes
	GO:0009056	catabolic process	1027	29	18.71	4.28859e-05	GO Biological Processes
	GO:0006753	nucleoside phosphate metabolic process	204	12	7.742	4.66373e-05	GO Biological Processes
	path:map00240	Pyrimidine metabolism	38	6	3.871	5.60362e-05	KEGG Pathway D.mel
	GO:0009116	nucleoside metabolic process	42	6	3.871	0.0001006	GO Biological Processes
	path:map00592	alpha-Linolenic acid metabolism	13	4	2.581	0.000148878	KEGG Pathway D.mel
	GO:0016125	sterol metabolic process	27	5	3.226	0.000158224	GO Biological Processes
	GO:0009158	ribonucleoside monophosphate catabolic process	5	3	1.935	0.000192175	GO Biological Processes
	GO:0051209	release of sequestered calcium ion into cytosol	5	3	1.935	0.000192175	GO Biological Processes
	GO:0009117	nucleotide metabolic process	200	11	7.097	0.000202274	GO Biological Processes
	path:map00051	Fructose and mannose metabolism	29	5	3.226	0.00021229	KEGG Pathway D.mel
	path:map00590	Arachidonic acid metabolism	15	4	2.581	0.000241462	KEGG Pathway D.mel
	GO:0006072	glycerol-3-phosphate metabolic process	15	4	2.581	0.000241462	GO Biological Processes
	GO:0008205	ecdysone metabolic process	15	4	2.581	0.000241462	GO Biological Processes
	GO:0044237	cellular metabolic process	5541	87	56.129	0.000295341	GO Biological Processes
	GO:0009636	response to toxic substance	173	10	6.452	0.000295341	GO Biological Processes
	GO:0006650	glycerophospholipid metabolic process	110	8	5.161	0.000383231	GO Biological Processes
	path:map00010	Glycolysis / Gluconeogenesis	55	6	3.871	0.000391815	KEGG Pathway D.mel
	GO:0050482	arachidonic acid secretion	7	3	1.935	0.000533303	GO Biological Processes
	GO:0051180	vitamin transport	7	3	1.935	0.000533303	GO Biological Processes
	GO:0051282	regulation of sequestering of calcium ion	7	3	1.935	0.000533303	GO Biological Processes
	GO:0071329	cellular response to sucrose stimulus	7	3	1.935	0.000533303	GO Biological Processes
	GO:0042493	response to drug	228	11	7.097	0.000549091	GO Biological Processes
	path:map04070	Phosphatidylinositol signaling system	61	6	3.871	0.000648707	KEGG Pathway D.mel
	GO:0006665	sphingolipid metabolic process	63	6	3.871	0.000768334	GO Biological Processes
	GO:1901575	organic substance catabolic process	858	23	14.839	0.000776771	GO Biological Processes
	md:M00032	Lysine degradation, lysine => saccharopine => acetoacetyl-CoA	8	3	1.935	0.000776771	KEGG Pathway D.mel
	GO:0019359	nicotinamide nucleotide biosynthetic process	8	3	1.935	0.000776771	GO Biological Processes
	path:map00380	Tryptophan metabolism	21	4	2.581	0.000785562	KEGG Pathway D.mel
	GO:0009744	response to sucrose	21	4	2.581	0.000785562	GO Biological Processes
	GO:0045455	ecdysteroid metabolic process	40	5	3.226	0.000785562	GO Biological Processes
	GO:0032958	inositol phosphate biosynthetic process	9	3	1.935	0.00108159	GO Biological Processes
	GO:0051208	sequestering of calcium ion	9	3	1.935	0.00108159	GO Biological Processes
	md:M00115	NAD biosynthesis, aspartate => quinolinate => NAD	2	2	1.29	0.00120365	KEGG Pathway D.mel
	GO:0098719	sodium ion import across plasma membrane	2	2	1.29	0.00120365	GO Biological Processes
	GO:0042592	homeostatic process	503	16	10.323	0.00143767	GO Biological Processes
	GO:0030148	sphingolipid biosynthetic process	46	5	3.226	0.00143767	GO Biological Processes
	path:map00410	Beta-alanine metabolism	25	4	2.581	0.00145891	KEGG Pathway D.mel
	path:map01240	Biosynthesis of cofactors	139	8	5.161	0.00148279	KEGG Pathway D.mel
	GO:0005975	carbohydrate metabolic process	264	11	7.097	0.0016208	GO Biological Processes
	GO:0010033	response to organic substance	567	17	10.968	0.00170455	GO Biological Processes
	path:map00620	Pyruvate metabolism	49	5	3.226	0.00183466	KEGG Pathway D.mel
	GO:0018216	peptidyl-arginine methylation	11	3	1.935	0.00183466	GO Biological Processes
	path:map00640	Propanoate metabolism	27	4	2.581	0.00183466	KEGG Pathway D.mel
	GO:0015718	monocarboxylic acid transport	27	4	2.581	0.00183466	GO Biological Processes
	md:M00087	beta-Oxidation	12	3	1.935	0.00234352	KEGG Pathway D.mel
	GO:0010884	positive regulation of lipid storage	12	3	1.935	0.00234352	GO Biological Processes
	GO:0046834	lipid phosphorylation	29	4	2.581	0.00236173	GO Biological Processes
	path:map00600	Sphingolipid metabolism	30	4	2.581	0.0026448	KEGG Pathway D.mel
	GO:0070328	triglyceride homeostasis	30	4	2.581	0.0026448	GO Biological Processes
	GO:0006163	purine nucleotide metabolic process	157	8	5.161	0.00291841	GO Biological Processes
	GO:0006635	fatty acid beta-oxidation	31	4	2.581	0.00291841	GO Biological Processes
	GO:0055090	acylglycerol homeostasis	31	4	2.581	0.00291841	GO Biological Processes
	GO:0009259	ribonucleotide metabolic process	158	8	5.161	0.00301242	GO Biological Processes
	GO:0010817	regulation of hormone levels	86	6	3.871	0.00301882	GO Biological Processes
	GO:0005977	glycogen metabolic process	32	4	2.581	0.0032085	GO Biological Processes
	GO:0019693	ribose phosphate metabolic process	162	8	5.161	0.00345634	GO Biological Processes
	path:map00830	Retinol metabolism	34	4	2.581	0.00398824	KEGG Pathway D.mel
	path:map00230	Purine metabolism	92	6	3.871	0.0041441	KEGG Pathway D.mel
	path:map00650	Butanoate metabolism	15	3	1.935	0.0041441	KEGG Pathway D.mel
	path:map00052	Galactose metabolism	35	4	2.581	0.00421852	KEGG Pathway D.mel
	path:map00310	Lysine degradation	35	4	2.581	0.00421852	KEGG Pathway D.mel
	GO:0006694	steroid biosynthetic process	35	4	2.581	0.00421852	GO Biological Processes
	GO:0019395	fatty acid oxidation	35	4	2.581	0.00421852	GO Biological Processes
	GO:0034440	lipid oxidation	36	4	2.581	0.00466241	GO Biological Processes
	md:M00089	Triacylglycerol biosynthesis	16	3	1.935	0.00474286	KEGG Pathway D.mel
	path:map00062	Fatty acid elongation	16	3	1.935	0.00474286	KEGG Pathway D.mel
	md:M00083	Fatty acid biosynthesis, elongation	4	2	1.29	0.00487271	KEGG Pathway D.mel
	md:M00135	GABA biosynthesis, eukaryotes, putrescine => GABA	4	2	1.29	0.00487271	KEGG Pathway D.mel
	GO:0006654	phosphatidic acid biosynthetic process	4	2	1.29	0.00487271	GO Biological Processes
	GO:0009435	NAD biosynthetic process	4	2	1.29	0.00487271	GO Biological Processes
	GO:0009743	response to carbohydrate	37	4	2.581	0.00487271	GO Biological Processes
	GO:0071322	cellular response to carbohydrate stimulus	17	3	1.935	0.00542201	GO Biological Processes
	GO:0042445	hormone metabolic process	67	5	3.226	0.00579042	GO Biological Processes
	path:map00910	Nitrogen metabolism	18	3	1.935	0.00629366	KEGG Pathway D.mel
	GO:0006672	ceramide metabolic process	18	3	1.935	0.00629366	GO Biological Processes
	GO:0009062	fatty acid catabolic process	40	4	2.581	0.0063017	GO Biological Processes
	GO:0006643	membrane lipid metabolic process	105	6	3.871	0.00707154	GO Biological Processes
	md:M00085	Fatty acid elongation in mitochondria	5	2	1.29	0.00719079	KEGG Pathway D.mel
	md:M00874	Fatty acid biosynthesis in mitochondria, fungi	5	2	1.29	0.00719079	KEGG Pathway D.mel
	md:M00912	NAD biosynthesis, tryptophan => quinolinate => NAD	5	2	1.29	0.00719079	KEGG Pathway D.mel
	GO:0010889	regulation of sequestering of triglyceride	5	2	1.29	0.00719079	GO Biological Processes
	GO:0015858	nucleoside transport	5	2	1.29	0.00719079	GO Biological Processes
	GO:0046473	phosphatidic acid metabolic process	5	2	1.29	0.00719079	GO Biological Processes
	GO:0090153	regulation of sphingolipid biosynthetic process	5	2	1.29	0.00719079	GO Biological Processes
	GO:1901642	nucleoside transmembrane transport	5	2	1.29	0.00719079	GO Biological Processes
	GO:0055088	lipid homeostasis	72	5	3.226	0.00723469	GO Biological Processes
	GO:0016126	sterol biosynthetic process	20	3	1.935	0.00787023	GO Biological Processes
	GO:0008654	phospholipid biosynthetic process	75	5	3.226	0.00856062	GO Biological Processes
	GO:0007204	positive regulation of cytosolic calcium ion concentration	21	3	1.935	0.00897269	GO Biological Processes
	md:M00873	Fatty acid biosynthesis in mitochondria, animals	6	2	1.29	0.0103139	KEGG Pathway D.mel
	GO:0009165	nucleotide biosynthetic process	119	6	3.871	0.0120619	GO Biological Processes
	path:map01200	Carbon metabolism	121	6	3.871	0.0129427	KEGG Pathway D.mel
	GO:0043647	inositol phosphate metabolic process	24	3	1.935	0.0129427	GO Biological Processes
	GO:0046467	membrane lipid biosynthetic process	85	5	3.226	0.0142538	GO Biological Processes
	GO:0045456	ecdysteroid biosynthetic process	25	3	1.935	0.0142806	GO Biological Processes
	GO:0046890	regulation of lipid biosynthetic process	25	3	1.935	0.0142806	GO Biological Processes
	GO:0033500	carbohydrate homeostasis	53	4	2.581	0.0154099	GO Biological Processes
	path:map00981	Insect hormone biosynthesis	27	3	1.935	0.017621	KEGG Pathway D.mel
	path:map00340	Histidine metabolism	8	2	1.29	0.017674	KEGG Pathway D.mel
	GO:0046339	diacylglycerol metabolic process	8	2	1.29	0.017674	GO Biological Processes
	GO:0007009	plasma membrane organization	29	3	1.935	0.0212172	GO Biological Processes
	GO:0030730	sequestering of triglyceride	9	2	1.29	0.0222538	GO Biological Processes
	path:map04146	Peroxisome	96	5	3.226	0.0226486	KEGG Pathway D.mel
	GO:0051480	regulation of cytosolic calcium ion concentration	30	3	1.935	0.0227652	GO Biological Processes
	GO:0070050	Neuron cellular homeostasis	30	3	1.935	0.0227652	GO Biological Processes
	GO:0006165	nucleoside diphosphate phosphorylation	31	3	1.935	0.0248369	GO Biological Processes
	GO:0046033	AMP metabolic process	10	2	1.29	0.0266596	GO Biological Processes
	path:map04745	Phototransduction - fly	32	3	1.935	0.0266596	KEGG Pathway D.mel
	GO:0046939	nucleotide phosphorylation	32	3	1.935	0.0266596	GO Biological Processes
	GO:0009058	biosynthetic process	2914	46	29.677	0.0291379	GO Biological Processes
	GO:0046513	ceramide biosynthetic process	11	2	1.29	0.0315865	GO Biological Processes
	path:map01230	Biosynthesis of amino acids	68	4	2.581	0.0341302	KEGG Pathway D.mel
	GO:0009648	photoperiodism	12	2	1.29	0.0369236	GO Biological Processes
	GO:0031000	response to caffeine	12	2	1.29	0.0369236	GO Biological Processes
	GO:0006816	calcium ion transport	70	4	2.581	0.0370745	GO Biological Processes
	GO:0016310	phosphorylation	610	14	9.032	0.0384774	GO Biological Processes
	GO:0006869	lipid transport	71	4	2.581	0.0384774	GO Biological Processes
	GO:0019432	triglyceride biosynthetic process	13	2	1.29	0.0417552	GO Biological Processes
	GO:0046889	positive regulation of lipid biosynthetic process	13	2	1.29	0.0417552	GO Biological Processes
	GO:2000377	Regulation of reactive oxygen species metabolic process	13	2	1.29	0.0417552	GO Biological Processes
	path:map00790	Folate biosynthesis	40	3	1.935	0.0457194	KEGG Pathway D.mel
	GO:0009166	nucleotide catabolic process	14	2	1.29	0.0457194	GO Biological Processes
	GO:0046464	acylglycerol catabolic process	14	2	1.29	0.0457194	GO Biological Processes
	GO:0006091	generation of precursor metabolites and energy	219	7	4.516	0.0457194	GO Biological Processes
	GO:0006873	cellular ion homeostasis	121	5	3.226	0.0457194	GO Biological Processes
	GO:0010883	regulation of lipid storage	42	3	1.935	0.0457194	GO Biological Processes
	GO:0070588	calcium ion transmembrane transport	42	3	1.935	0.0457194	GO Biological Processes
	md:M00003	Gluconeogenesis, oxaloacetate => fructose-6P	15	2	1.29	0.0474034	KEGG Pathway D.mel
	GO:0006637	acyl-CoA metabolic process	43	3	1.935	0.0482552	GO Biological Processes

## Sheet: 4. MBROLE3 Enrichment Results
	Table S4 | Significantly enriched KEGG pathways (FDR < 0.05) of the metabolites in the GenX-induced differential Drosophila reactions that were determined by the MBROLE3 server. It should be noted that the only terms including at least four overlapping metabolites are included in the table.
	ID Annotation	Annotation (Homo sapiens)	Benjamini & Hochberg	In set	Background	In background
	hsa01040	Biosynthesis of unsaturated fatty acids	7.89236e-60	53	4271	74
	hsa01212	Fatty acid metabolism	2.14865e-26	40	4271	122
	hsa00190	Oxidative phosphorylation	6.27557e-13	12	4271	16
	hsa04714	Thermogenesis	7.57477e-09	11	4271	23
	hsa00630	Glyoxylate and dicarboxylate metabolism	1.73329e-06	14	4271	62
	hsa04977	Vitamin digestion and absorption	3.6913e-06	11	4271	39
	hsa01200	Carbon metabolism	5.02186e-06	18	4271	114
	hsa00561	Glycerolipid metabolism	2.19429e-05	10	4271	38
	hsa00061	Fatty acid biosynthesis	2.30188e-05	12	4271	58
	hsa05231	Choline metabolism in cancer	2.30188e-05	6	4271	11
	hsa00730	Thiamine metabolism	2.31694e-05	9	4271	31
	hsa04964	Proximal tubule bicarbonate reclamation	2.32457e-05	7	4271	17
	hsa01240	Biosynthesis of cofactors	5.15297e-05	30	4271	327
	hsa04966	Collecting duct acid secretion	5.36097e-05	5	4271	8
	hsa04923	Regulation of lipolysis in adipocytes	8.40618e-05	6	4271	14
	hsa00640	Propanoate metabolism	0.000109277	10	4271	48
	hsa04152	AMPK signaling pathway	0.000115693	7	4271	22
	hsa04925	Aldosterone synthesis and secretion	0.000115693	7	4271	22
	hsa04970	Salivary secretion	0.000248683	6	4271	17
	hsa04024	cAMP signaling pathway	0.000266506	7	4271	25
	hsa00564	Glycerophospholipid metabolism	0.000348563	10	4271	56
	hsa02010	ABC transporters	0.000414889	16	4271	137
	hsa04725	Cholinergic synapse	0.000414889	5	4271	12
	hsa04974	Protein digestion and absorption	0.000425442	9	4271	47
	hsa05230	Central carbon metabolism in cancer	0.000432866	8	4271	37
	hsa04978	Mineral absorption	0.000563735	7	4271	29
	hsa04975	Fat digestion and absorption	0.000563735	5	4271	13
	hsa05415	Diabetic cardiomyopathy	0.000577243	8	4271	39
	hsa05012	Parkinson disease	0.00062943	6	4271	21
	hsa04971	Gastric acid secretion	0.000742482	5	4271	14
	hsa00010	Glycolysis / Gluconeogenesis	0.000775838	7	4271	31
	hsa04742	Taste transduction	0.000876895	7	4271	32
	hsa00620	Pyruvate metabolism	0.000876895	7	4271	32
	hsa05022	Pathways of neurodegeneration - multiple diseases	0.000876895	7	4271	32
	hsa04972	Pancreatic secretion	0.000899826	5	4271	15
	hsa04066	HIF-1 signaling pathway	0.000899826	5	4271	15
	hsa00760	Nicotinate and nicotinamide metabolism	0.000992019	9	4271	55
	hsa00230	Purine metabolism	0.00106656	12	4271	95
	hsa00040	Pentose and glucuronate interconversions	0.00139375	9	4271	58
	hsa04924	Renin secretion	0.00153048	5	4271	17
	hsa04922	Glucagon signaling pathway	0.00157466	6	4271	26
	hsa04928	Parathyroid hormone synthesis, secretion and action	0.00162112	4	4271	10
	hsa00071	Fatty acid degradation	0.00223988	8	4271	50
	hsa04917	Prolactin signaling pathway	0.00231126	4	4271	11
	hsa04216	Ferroptosis	0.00264147	6	4271	29
	hsa04080	Neuroactive ligand-receptor interaction	0.00265038	8	4271	52
	hsa00062	Fatty acid elongation	0.00265038	7	4271	40
	hsa00020	Citrate cycle (TCA cycle)	0.0028665	5	4271	20
	hsa04911	Insulin secretion	0.00297671	4	4271	12
	hsa04721	Synaptic vesicle cycle	0.00297671	4	4271	12
	hsa04918	Thyroid hormone synthesis	0.00344169	5	4271	21
	hsa05208	Chemical carcinogenesis - reactive oxygen species	0.00441316	8	4271	57
	hsa00052	Galactose metabolism	0.00541375	7	4271	46
	hsa00562	Inositol phosphate metabolism	0.00599038	7	4271	47
	hsa04913	Ovarian steroidogenesis	0.00599038	5	4271	24
	hsa01230	Biosynthesis of amino acids	0.0101587	12	4271	128
	hsa00591	Linoleic acid metabolism	0.0116505	5	4271	28
	hsa04070	Phosphatidylinositol signaling system	0.012431	5	4271	29
	hsa04723	Retrograde endocannabinoid signaling	0.0140655	4	4271	19
	hsa00910	Nitrogen metabolism	0.0140655	4	4271	19
	hsa04931	Insulin resistance	0.0140655	4	4271	19
	hsa05200	Pathways in cancer	0.01557	5	4271	31
	hsa00410	beta-Alanine metabolism	0.0176539	5	4271	32
	hsa00430	Taurine and hypotaurine metabolism	0.0218044	4	4271	22
	hsa00240	Pyrimidine metabolism	0.026997	7	4271	65
	hsa00260	Glycine, serine and threonine metabolism	0.026997	6	4271	50
	hsa00600	Sphingolipid metabolism	0.0324444	4	4271	25
	hsa00250	Alanine, aspartate and glutamate metabolism	0.0458866	4	4271	28

## Sheet: 5. Regulated Genes (aSyn)
	Table S5 | List of the genes in the differential reactions obtained by metabolic network-based analyses for the α-synuclein (αSyn) treatment. These analyses include ΔFBA and iMAT-based reaction activity analysis.
	αSyn Group
	Gene	Gene Symbol
	FBgn0000024	Ace
	FBgn0000032	Acph-1
	FBgn0000052	Pfas
	FBgn0000053	Gart
	FBgn0000055	Adh
	FBgn0000075	amd
	FBgn0000150	awd
	FBgn0000221	brn
	FBgn0000273	Pka-C1
	FBgn0000303	ChAT
	FBgn0000422	Ddc
	FBgn0000473	Cyp6a2
	FBgn0001089	Gal
	FBgn0001124	Got1
	FBgn0001125	Got2
	FBgn0001128	Gpdh1
	FBgn0001186	Hex-A
	FBgn0001187	Hex-C
	FBgn0001258	Ldh
	FBgn0001941	ifc
	FBgn0001987	Gli
	FBgn0002069	AspRS
	FBgn0002569	Mal-A2
	FBgn0002571	Mal-A3
	FBgn0002719	Men
	FBgn0002778	mnd
	FBgn0003074	Pgi
	FBgn0003076	Pgm1
	FBgn0003116	pn
	FBgn0003141	pr
	FBgn0003162	Pu
	FBgn0003204	ras
	FBgn0003301	rut
	FBgn0003416	sl
	FBgn0003486	spo
	FBgn0004057	Zw
	FBgn0004373	fwd
	FBgn0004507	GlyP
	FBgn0004516	Gad1
	FBgn0004611	Plc21C
	FBgn0004654	Pgd
	FBgn0004797	mdy
	FBgn0004852	Ac76E
	FBgn0004901	Prat
	FBgn0005674	GluProRS
	FBgn0008635	betaCOP
	FBgn0010100	mAcon1
	FBgn0010197	Gyc32E
	FBgn0010348	Arf79F
	FBgn0010383	Cyp18a1
	FBgn0010548	Aldh-III
	FBgn0010611	Hmgs
	FBgn0011205	fbl
	FBgn0011576	Cyp4d2
	FBgn0011768	Fdh
	FBgn0012036	Aldh
	FBgn0013972	Gycalpha99B
	FBgn0013973	Gycbeta100B
	FBgn0014031	Agxt
	FBgn0014032	Sptr
	FBgn0014930	CG2846
	FBgn0015277	Pi3K59F
	FBgn0015714	Cyp6a17
	FBgn0015754	Lis-1
	FBgn0015872	Drip
	FBgn0016078	wun
	FBgn0016687	Nurf-38
	FBgn0017482	T3dh
	FBgn0019662	qm
	FBgn0019982	Gs1l
	FBgn0020236	ATPCL
	FBgn0020385	pug
	FBgn0020513	Paics
	FBgn0020545	kraken
	FBgn0020930	Dgkepsilon
	FBgn0021750	SerRS-m
	FBgn0021765	scu
	FBgn0022160	Gpo1
	FBgn0022709	Ak1
	FBgn0022710	Ac13E
	FBgn0022774	Oat
	FBgn0023023	CRMP
	FBgn0023416	Ac3
	FBgn0023535	arg
	FBgn0023537	CG17896
	FBgn0024150	Ac78C
	FBgn0024291	Sirt1
	FBgn0024320	Npc1a
	FBgn0024995	CG2680
	FBgn0025352	Mtpbeta
	FBgn0025373	Fpps
	FBgn0025454	Cyp6g1
	FBgn0025592	Gk1
	FBgn0025640	CG13369
	FBgn0025724	beta'COP
	FBgn0025725	alphaCOP
	FBgn0025807	Rad9
	FBgn0025809	Paf-AHalpha
	FBgn0025837	CG17636
	FBgn0025885	Inos
	FBgn0026778	Rad1
	FBgn0027079	ValRS
	FBgn0027080	TyrRS
	FBgn0027081	ThrRS
	FBgn0027083	MetRS-m
	FBgn0027084	LysRS
	FBgn0027085	LeuRS-m
	FBgn0027086	IleRS
	FBgn0027087	HisRS
	FBgn0027088	GlyRS
	FBgn0027090	GlnRS
	FBgn0027091	CysRS
	FBgn0027093	ArgRS
	FBgn0027094	AlaRS
	FBgn0027291	Idh3a
	FBgn0027348	bgm
	FBgn0027496	epsilonCOP
	FBgn0027552	CG10863
	FBgn0027560	Tps1
	FBgn0027569	cert
	FBgn0027572	ACOX1
	FBgn0027583	CG7601
	FBgn0027601	pdgy
	FBgn0027610	Dic1
	FBgn0028325	Pdha
	FBgn0028425	JhI-21
	FBgn0028479	Mtpalpha
	FBgn0028646	aralar1
	FBgn0028704	Nckx30C
	FBgn0028707	Mt2
	FBgn0028833	Cmpk
	FBgn0028935	CG7653
	FBgn0028962	AlaRS-m
	FBgn0028968	gammaCOP
	FBgn0028969	deltaCOP
	FBgn0029153	Menl-2
	FBgn0029154	Menl-1
	FBgn0029155	Men-b
	FBgn0029158	Las
	FBgn0029502	Coq7
	FBgn0029689	CG6428
	FBgn0029722	CG7024
	FBgn0029823	Shmt
	FBgn0029848	Btnd
	FBgn0029924	CG4586
	FBgn0030007	alpha-PheRS
	FBgn0030218	CG1628
	FBgn0030222	CG9806
	FBgn0030223	CG2111
	FBgn0030239	CG17333
	FBgn0030339	Cyp28c1
	FBgn0030361	CG1492
	FBgn0030407	Fpgs
	FBgn0030431	CG4407
	FBgn0030460	Coq5
	FBgn0030465	CG15743
	FBgn0030482	CG1673
	FBgn0030512	Nadsyn
	FBgn0030558	Tat
	FBgn0030574	sbm
	FBgn0030612	Dbct
	FBgn0030615	Cyp4s3
	FBgn0030653	CG7860
	FBgn0030683	Mvd
	FBgn0030796	CG4829
	FBgn0030816	CG16700
	FBgn0030817	CG4991
	FBgn0030932	Ggt-1
	FBgn0030949	Cyp308a1
	FBgn0030968	CG7322
	FBgn0031250	Ent1
	FBgn0031265	CG2794
	FBgn0031279	CG3544
	FBgn0031327	CG5397
	FBgn0031428	CG9886
	FBgn0031484	CG3165
	FBgn0031489	CG17224
	FBgn0031497	SerRS
	FBgn0031630	CG15629
	FBgn0031663	CG8891
	FBgn0031682	CG5828
	FBgn0031688	Cyp28d2
	FBgn0031689	Cyp28d1
	FBgn0031713	Coq6
	FBgn0031860	Daao2
	FBgn0031877	Hmgcl
	FBgn0031986	CG8673
	FBgn0031988	CG8668
	FBgn0032014	CG7840
	FBgn0032077	CG9515
	FBgn0032083	CG9541
	FBgn0032132	CG4382
	FBgn0032287	CG6415
	FBgn0032449	CG17036
	FBgn0032471	CG5122
	FBgn0032522	CG16848
	FBgn0032726	CG10621
	FBgn0032727	CG10623
	FBgn0032775	CG17544
	FBgn0032811	Pmvk
	FBgn0032845	CG10747
	FBgn0032889	CG9331
	FBgn0032922	Coq3
	FBgn0032923	Pld3
	FBgn0032945	CG8665
	FBgn0033101	CG9436
	FBgn0033203	CG2070
	FBgn0033204	CG2065
	FBgn0033205	Rdh1
	FBgn0033214	CG1941
	FBgn0033215	Dgat2
	FBgn0033216	CG1946
	FBgn0033302	Cyp6a14
	FBgn0033368	CG13743
	FBgn0033373	CG8080
	FBgn0033377	Pgm2a
	FBgn0033524	Cyp49a1
	FBgn0033538	CG11883
	FBgn0033673	CG8298
	FBgn0033679	CG8888
	FBgn0033754	Ak6
	FBgn0033761	CG8778
	FBgn0033853	NADK
	FBgn0033856	CG13334
	FBgn0033860	S-Lap5
	FBgn0033868	S-Lap7
	FBgn0033879	Echs1
	FBgn0033900	CysRS-m
	FBgn0033911	VGAT
	FBgn0033969	Pgm2b
	FBgn0033978	Cyp6a23
	FBgn0034035	CG8207
	FBgn0034046	tun
	FBgn0034073	CG8414
	FBgn0034105	CG7755
	FBgn0034127	CG7848
	FBgn0034132	S-Lap8
	FBgn0034177	AsnRS-m
	FBgn0034225	veil
	FBgn0034276	Sardh
	FBgn0034299	CG5757
	FBgn0034371	Ntan1
	FBgn0034390	CG15093
	FBgn0034401	MetRS
	FBgn0034419	CG15111
	FBgn0034497	Mpcp1
	FBgn0034618	CG9485
	FBgn0034628	Acox57D-p
	FBgn0034715	Oatp58Db
	FBgn0034716	Oatp58Dc
	FBgn0034733	CG4752
	FBgn0034800	CG3788
	FBgn0034883	Eglp2
	FBgn0034884	Eglp3
	FBgn0034898	CG18128
	FBgn0034988	cN-IIIB
	FBgn0034997	CG3376
	FBgn0035005	CG3483
	FBgn0035064	TyrRS-m
	FBgn0035082	CG2811
	FBgn0035083	Tina-1
	FBgn0035203	Acat2
	FBgn0035266	Gk2
	FBgn0035344	Cyp4d20
	FBgn0035348	CG16758
	FBgn0035392	CG1271
	FBgn0035421	nSMase
	FBgn0035436	CG12016
	FBgn0035476	CG12766
	FBgn0035484	CG11594
	FBgn0035619	Alp10
	FBgn0035620	Alp9
	FBgn0035839	CG7550
	FBgn0035911	CG6638
	FBgn0035915	S-Lap1
	FBgn0035942	ValRS-m
	FBgn0036030	Prps
	FBgn0036111	Aps
	FBgn0036183	CG6083
	FBgn0036290	CG10638
	FBgn0036319	Ent3
	FBgn0036327	CG10748
	FBgn0036328	CG10749
	FBgn0036381	CG8745
	FBgn0036402	CG6650
	FBgn0036403	CG6661
	FBgn0036485	FucTA
	FBgn0036569	IleRS-m
	FBgn0036629	GluRS-m
	FBgn0036659	CG9701
	FBgn0036698	CG7724
	FBgn0036732	Oatp74D
	FBgn0036762	CG7430
	FBgn0036770	Prestin
	FBgn0036787	CG4306
	FBgn0036806	Cyp12c1
	FBgn0036821	CG3961
	FBgn0036824	CG3902
	FBgn0036857	Aldh7A1
	FBgn0037044	Pdss2
	FBgn0037138	P5CDh1
	FBgn0037147	CG7140
	FBgn0037166	CG11426
	FBgn0037203	slif
	FBgn0037251	CG9804
	FBgn0037279	CG1129
	FBgn0037339	Pi4KIIalpha
	FBgn0037370	CG1236
	FBgn0037513	pyd3
	FBgn0037526	ArgRS-m
	FBgn0037537	CG2767
	FBgn0037574	Coq2
	FBgn0037612	CG8112
	FBgn0037661	Ada
	FBgn0037684	Srr
	FBgn0037687	CG8132
	FBgn0037709	CG8199
	FBgn0037759	CG8526
	FBgn0037802	Sirt6
	FBgn0037807	CG6293
	FBgn0037845	CG14694
	FBgn0037846	CG6574
	FBgn0037852	Tpc1
	FBgn0037862	mAcon2
	FBgn0037913	fabp
	FBgn0037942	CG14721
	FBgn0037958	CG6962
	FBgn0037973	CG18547
	FBgn0037974	CG12224
	FBgn0037975	CG3397
	FBgn0037988	CG14740
	FBgn0038037	Cyp9f2
	FBgn0038074	Gnmt
	FBgn0038135	CG8773
	FBgn0038136	CG8774
	FBgn0038236	Cyp313a1
	FBgn0038257	smp-30
	FBgn0038268	CG3631
	FBgn0038295	Gyc88E
	FBgn0038326	CG5044
	FBgn0038376	Hmt-1
	FBgn0038435	Gyc89Da
	FBgn0038436	Gyc89Db
	FBgn0038463	CG3534
	FBgn0038467	AdSL
	FBgn0038469	CG4009
	FBgn0038486	CG5265
	FBgn0038610	CG7675
	FBgn0038734	Acsx4
	FBgn0038742	Arc42
	FBgn0038788	Sirt2
	FBgn0038845	Alp5
	FBgn0038876	Idi
	FBgn0038897	CG5849
	FBgn0038922	Idh3b
	FBgn0038925	Cchl
	FBgn0039071	bb8
	FBgn0039175	beta-PheRS
	FBgn0039241	CG11089
	FBgn0039254	Nmnat
	FBgn0039349	Ssadh
	FBgn0039357	CG4743
	FBgn0039358	Idh3g
	FBgn0039464	CG6330
	FBgn0039631	Sirt7
	FBgn0039635	Pdhb
	FBgn0039640	superdeath
	FBgn0039656	CG11951
	FBgn0039674	CG1907
	FBgn0039698	CG7789
	FBgn0039774	CDase
	FBgn0039790	CG2246
	FBgn0039799	CG15543
	FBgn0039844	CG1607
	FBgn0039858	CycG
	FBgn0039877	Mccc1
	FBgn0039993	CG17691
	FBgn0040064	yip2
	FBgn0040076	primo-2
	FBgn0040493	grsm
	FBgn0040512	zetaCOP
	FBgn0040918	schlank
	FBgn0041087	wun2
	FBgn0041150	hoe1
	FBgn0041194	Prat2
	FBgn0041706	CG3253
	FBgn0042083	Mccc2
	FBgn0042094	Ak3
	FBgn0042710	Hex-t2
	FBgn0042711	Hex-t1
	FBgn0043043	Desat2
	FBgn0045064	bwa
	FBgn0045770	S-Lap3
	FBgn0046253	CG3502
	FBgn0050104	NT5E-2
	FBgn0050277	Oatp58Da
	FBgn0050345	CG30345
	FBgn0050394	CG30394
	FBgn0050446	Tdc2
	FBgn0050495	CG30495
	FBgn0051005	qless
	FBgn0051075	CG31075
	FBgn0051140	CG31140
	FBgn0051183	CG31183
	FBgn0051198	CG31198
	FBgn0051233	CG31233
	FBgn0051343	CG31343
	FBgn0051445	CG31445
	FBgn0051469	Argp
	FBgn0051634	Oatp26F
	FBgn0051673	CG31673
	FBgn0051674	CG31674
	FBgn0051739	AspRS-m
	FBgn0051924	CG31924
	FBgn0052026	CG32026
	FBgn0052064	S-Lap4
	FBgn0052099	CG32099
	FBgn0052351	S-Lap2
	FBgn0052380	SMSr
	FBgn0052473	CG32473
	FBgn0052549	Nt5b
	FBgn0052750	CG32750
	FBgn0053054	CG33054
	FBgn0053138	AGBE
	FBgn0053156	CG33156
	FBgn0058064	ARY
	FBgn0061359	Mvk
	FBgn0067102	GlcT
	FBgn0067783	DPCoAC
	FBgn0085386	CG34357
	FBgn0085390	Dgk
	FBgn0085413	CG34384
	FBgn0085453	Mthfs
	FBgn0086254	Akr1B
	FBgn0086443	AsnRS
	FBgn0086450	su(r)
	FBgn0086687	Desat1
	FBgn0259237	CG42335
	FBgn0259795	loopin-1
	FBgn0260746	Ect3
	FBgn0260750	Mulk
	FBgn0260960	Baldspot
	FBgn0261243	Psa
	FBgn0261244	inaE
	FBgn0261266	zuc
	FBgn0261445	sgl
	FBgn0261549	rdgA
	FBgn0261862	whd
	FBgn0261955	kdn
	FBgn0262559	Mdh2
	FBgn0262738	norpA
	FBgn0263120	Acsl
	FBgn0263131	CG43373
	FBgn0263200	Galt
	FBgn0263236	SP1029
	FBgn0263593	Lpin
	FBgn0263607	l(3)72Dp
	FBgn0263782	Hmgcr
	FBgn0263916	Ent2
	FBgn0265178	CG44243
	FBgn0265187	Fatp2
	FBgn0265191	Gyg
	FBgn0266064	GlyS
	FBgn0266136	Gyc76C
	FBgn0267350	Pi4KIIIalpha
	FBgn0270926	AsnS
	FBgn0270928	VAChT
	FBgn0275436	PheRS-m
	FBgn0283494	Ak2
	FBgn0283658	muc
	FBgn0284253	LeuRS
	FBgn0285912	mah
	FBgn0285963	CG46339
	FBgn0286199	shps
	FBgn0286511	Pld
	FBgn0286723	hll
	FBgn0287585	Pss

## Sheet: 6. Regulated Metabolites (aSyn)
	Table S6 | List of the metabolites in the differential reactions obtained by metabolic network-based analyses for the α-synuclein (αSyn) treatment. These analyses include ΔFBA and iMAT-based reaction activity analysis.
	αSyn Group
	Metabolite	Metabolite Name	KEGG ID
	km00013[c]	Red-NADPH-Hemoprotein-Reductases
	km00013[r]	Red-NADPH-Hemoprotein-Reductases
	km00014[c]	Ox-NADPH-Hemoprotein-Reductases
	km00014[r]	Ox-NADPH-Hemoprotein-Reductases
	km00114[c]	alpha,alpha-trehalose 6-phosphate	C00689
	km00377[m]	pseudouridine 5-phosphate	C01168
	km00626[m]	pseudouridine	C02067
	km00877[r]	[Reduced NADPH---hemoprotein reductase]	C03024
	km00878[r]	[Oxidized NADPH---hemoprotein reductase]	C03161
	m00003[c]	(10Z)-heptadecenoic acid
	m00003[r]	(10Z)-heptadecenoic acid
	m00004[c]	(10Z)-heptadecenoyl-CoA
	m00004[r]	(10Z)-heptadecenoyl-CoA
	m00006[c]	(11Z)-docosenoyl-CoA
	m00006[r]	(11Z)-docosenoyl-CoA
	m00007[c]	(11Z)-eicosenoyl-CoA	C16530
	m00007[r]	(11Z)-eicosenoyl-CoA	C16530
	m00008[c]	(11Z,14Z)-eicosadienoic acid	C16525
	m00008[r]	(11Z,14Z)-eicosadienoic acid	C16525
	m00009[c]	(11Z,14Z)-eicosadienoyl-CoA	C16180
	m00009[r]	(11Z,14Z)-eicosadienoyl-CoA	C16180
	m00010[c]	(11Z,14Z,17Z)-eicosatrienoic acid	C16522
	m00010[r]	(11Z,14Z,17Z)-eicosatrienoic acid	C16522
	m00012[c]	(11Z,14Z,17Z)-eicosatrienoyl-CoA	C16179
	m00012[r]	(11Z,14Z,17Z)-eicosatrienoyl-CoA	C16179
	m00016[c]	(13Z)-docosenoyl-CoA	C16531
	m00016[r]	(13Z)-docosenoyl-CoA	C16531
	m00017[c]	(13Z)-eicosenoic acid
	m00017[r]	(13Z)-eicosenoic acid
	m00018[c]	(13Z)-eicosenoyl-CoA
	m00018[r]	(13Z)-eicosenoyl-CoA
	m00019[c]	(13Z)-octadecenoic acid
	m00019[r]	(13Z)-octadecenoic acid
	m00020[c]	(13Z)-octadecenoyl-CoA
	m00020[r]	(13Z)-octadecenoyl-CoA
	m00021[c]	(13Z,16Z)-docosadienoic acid	C16533
	m00021[r]	(13Z,16Z)-docosadienoic acid	C16533
	m00023[c]	(13Z,16Z)-docosadienoyl-CoA	C16645
	m00023[r]	(13Z,16Z)-docosadienoyl-CoA	C16645
	m00025[c]	(15Z)-tetracosenoyl-CoA	C16532
	m00025[r]	(15Z)-tetracosenoyl-CoA	C16532
	m00051[p]	(2E)-hexadecenoyl-CoA	C05272
	m00093[c]	(4Z,7Z,10Z,13Z,16Z)-docosapentaenoyl-CoA	C16173
	m00093[r]	(4Z,7Z,10Z,13Z,16Z)-docosapentaenoyl-CoA	C16173
	m00094[c]	(4Z,7Z,10Z,13Z,16Z)-DPA
	m00094[r]	(4Z,7Z,10Z,13Z,16Z)-DPA
	m00095[c]	(4Z,7Z,10Z,13Z,16Z,19Z)-docosahexaenoyl-CoA	C16169
	m00095[r]	(4Z,7Z,10Z,13Z,16Z,19Z)-docosahexaenoyl-CoA	C16169
	m00097[s]	(5-L-glutamyl)-L-amino acid	C03740
	m00101[c]	(5Z,8Z,11Z)-eicosatrienoyl-CoA	C21939
	m00101[r]	(5Z,8Z,11Z)-eicosatrienoyl-CoA	C21939
	m00103[c]	(5Z,8Z,11Z,14Z,17Z)-eicosapentaenoyl-CoA	C16165
	m00103[r]	(5Z,8Z,11Z,14Z,17Z)-eicosapentaenoyl-CoA	C16165
	m00104[c]	(6Z,9Z)-octadecadienoic acid
	m00104[r]	(6Z,9Z)-octadecadienoic acid
	m00106[c]	(6Z,9Z)-octadecadienoyl-CoA
	m00106[r]	(6Z,9Z)-octadecadienoyl-CoA
	m00108[c]	(6Z,9Z,12Z,15Z)-octadecatetraenoyl-CoA	C16163
	m00108[r]	(6Z,9Z,12Z,15Z)-octadecatetraenoyl-CoA	C16163
	m00110[c]	(6Z,9Z,12Z,15Z,18Z)-tetracosapentaenoyl-CoA	C16172
	m00110[r]	(6Z,9Z,12Z,15Z,18Z)-tetracosapentaenoyl-CoA	C16172
	m00111[c]	(6Z,9Z,12Z,15Z,18Z)-TPA
	m00111[r]	(6Z,9Z,12Z,15Z,18Z)-TPA
	m00113[c]	(6Z,9Z,12Z,15Z,18Z,21Z)-tetracosahexaenoyl-CoA	C16168
	m00113[r]	(6Z,9Z,12Z,15Z,18Z,21Z)-tetracosahexaenoyl-CoA	C16168
	m00114[c]	(6Z,9Z,12Z,15Z,18Z,21Z)-THA
	m00114[r]	(6Z,9Z,12Z,15Z,18Z,21Z)-THA
	m00115[c]	(7Z)-octadecenoic acid
	m00116[c]	(7Z)-octadecenoyl-CoA
	m00117[c]	(7Z)-tetradecenoic acid
	m00117[r]	(7Z)-tetradecenoic acid
	m00118[c]	(7Z)-tetradecenoyl-CoA
	m00118[r]	(7Z)-tetradecenoyl-CoA
	m00119[c]	(7Z,10Z,13Z,16Z)-docosatetraenoyl-CoA	C16170
	m00119[r]	(7Z,10Z,13Z,16Z)-docosatetraenoyl-CoA	C16170
	m00121[c]	(7Z,10Z,13Z,16Z,19Z)-docosapentaenoyl-CoA	C16166
	m00121[r]	(7Z,10Z,13Z,16Z,19Z)-docosapentaenoyl-CoA	C16166
	m00123[c]	(8Z,11Z)-eicosadienoyl-CoA	C21937
	m00123[r]	(8Z,11Z)-eicosadienoyl-CoA	C21937
	m00125[c]	(8Z,11Z,14Z,17Z)-eicosatetraenoyl-CoA	C16164
	m00125[r]	(8Z,11Z,14Z,17Z)-eicosatetraenoyl-CoA	C16164
	m00127[c]	(9E)-octadecenoyl-CoA
	m00127[r]	(9E)-octadecenoyl-CoA
	m00128[c]	(9E)-tetradecenoic acid
	m00128[r]	(9E)-tetradecenoic acid
	m00129[c]	(9E)-tetradecenoyl-CoA
	m00129[r]	(9E)-tetradecenoyl-CoA
	m00131[c]	(9Z,12Z,15Z,18Z)-tetracosatetraenoyl-CoA	C16171
	m00131[r]	(9Z,12Z,15Z,18Z)-tetracosatetraenoyl-CoA	C16171
	m00132[c]	(9Z,12Z,15Z,18Z)-TTA
	m00132[r]	(9Z,12Z,15Z,18Z)-TTA
	m00134[c]	(9Z,12Z,15Z,18Z,21Z)-tetracosapentaenoyl-CoA	C16167
	m00134[r]	(9Z,12Z,15Z,18Z,21Z)-tetracosapentaenoyl-CoA	C16167
	m00135[c]	(9Z,12Z,15Z,18Z,21Z)-TPA
	m00135[r]	(9Z,12Z,15Z,18Z,21Z)-TPA
	m00164[c]	(R)-5-diphosphomevalonate	C01143
	m00165[c]	(R)-5-phosphomevalonate	C01107
	m00167[c]	(R)-mevalonate	C00418
	m00171[m]	(S)-3-hydroxy-2-methylbutyryl-CoA	C04405
	m00184[c]	[ACP]	C00229
	m00209[c]	[protein]-N6-(lipoyl)lysine	C16237
	m00240[c]	1,2-diacylglycerol-LD-TAG pool	C00641
	m00260[c]	10,13,16,19-docosatetraenoic acid
	m00262[c]	10,13,16,19-docosatetraenoyl-CoA
	m00264[c]	10,13,16-docosatrienoyl-CoA
	m00265[c]	10,13,16-docosatriynoic acid
	m00266[c]	10-formyl-THF	C00234
	m00266[l]	10-formyl-THF	C00234
	m00267[c]	10-formyl-THF-glu(5)
	m00267[l]	10-formyl-THF-glu(5)
	m00290[c]	11-cis-retinal	C02110
	m00315[c]	12,15,18,21-tetracosatetraenoic acid
	m00317[c]	12,15,18,21-tetracosatetraenoyl-CoA
	m00341[c]	13,16,19-docosatrienoic acid	C16534
	m00341[r]	13,16,19-docosatrienoic acid	C16534
	m00343[c]	13,16,19-docosatrienoyl-CoA
	m00343[r]	13,16,19-docosatrienoyl-CoA
	m00349[c]	13-cis-retinal
	m00349[r]	13-cis-retinal
	m00350[c]	13-cis-retinoate	C07058
	m00350[r]	13-cis-retinoate	C07058
	m00427[r]	18-hydroxy-all-trans-retinoate	C16679
	m00432[c]	19-hydroxytestosterone	C05294
	m00434[c]	19-oxo-testosterone	C05295
	m00485[c]	1-acylglycerol-3P-LD-PC pool	C00681
	m00486[c]	1-acylglycerol-3P-LD-PE pool	C00681
	m00504[c]	1-acylglycerol-LD-PC pool	C01885
	m00505[c]	1-acylglycerol-LD-PE pool	C01885
	m00507[c]	1-acylglycerol-LD-PS pool	C01885
	m00511[c]	1-acyl-PE pool	C04438
	m00549[c]	1-organyl-2-lyso-sn-glycero-3-phosphocholine	C04317
	m00553[c]	1-phosphatidyl-1D-myo-inositol-4-phosphate	C01277
	m00554[c]	1-phosphatidyl-1D-myo-inositol-5-phosphate	C11557
	m00559[m]	1-pyrroline-5-carboxylate	C03912
	m00560[c]	1-radyl-2-acyl-sn-glycero-3-phosphocholine	C05212
	m00574[c]	2,5-diamino-6-(5-triphosphoryl-3,4-trihydroxy-2-oxopentyl)-amino-4-oxopyrimidine	C06148
	m00574[n]	2,5-diamino-6-(5-triphosphoryl-3,4-trihydroxy-2-oxopentyl)-amino-4-oxopyrimidine	C06148
	m00575[c]	2,5-diaminopyrimidine nucleoside triphosphate	C05923
	m00575[n]	2,5-diaminopyrimidine nucleoside triphosphate	C05923
	m00579[m]	20alpha,22beta dihydroxycholesterol	C05501
	m00626[c]	2-acetyl-1-alkyl-sn-glycero-3-phosphocholine	C04598
	m00631[m]	2-aminoadipate 6-semialdehyde	C01475
	m00639[c]	2-deoxy-D-ribose-1-phosphate	C00672
	m00656[c]	2-lysolecithin pool	C04230
	m00657[m]	2-methoxy-6-(all-trans-decaprenyl)phenol
	m00658[m]	2-methoxy-6-all trans-decaprenyl-2-methoxy-1,4-benzoquinol
	m00661[m]	2-methyl-3-oxopropanoate	C00349
	m00662[m]	2-methylacetoacetyl-CoA	C03344
	m00663[m]	2-methylbutyryl-CoA	C01033
	m00669[c]	2-oxo-3-methylvalerate	C03465
	m00669[m]	2-oxo-3-methylvalerate	C03465
	m00671[c]	2-oxobutyrate	C00109
	m00671[m]	2-oxobutyrate	C00109
	m00672[c]	2-oxoglutaramate	C00940
	m00725[m]	3,4-dihydroxy-5-all-trans-decaprenylbenzoate
	m00767[m]	3-decaprenyl-4-hydroxybenzoate
	m00770[m]	3-demethylubiquinol-10
	m00784[m]	3-hydroxyisobutyrate	C06001
	m00785[m]	3-hydroxyisobutyryl-CoA	C04047
	m00817[m]	3-methoxy-4-hydroxy-5-all-trans-decaprenylbenzoate
	m00824[c]	3-methyl-2-oxobutyrate	C00141
	m00824[m]	3-methyl-2-oxobutyrate	C00141
	m00826[m]	3-methylcrotonyl-CoA	C03069
	m00827[m]	3-methylglutaconyl-CoA	C03231
	m00913[c]	3-phospho-D-glycerate	C00197
	m00913[m]	3-phospho-D-glycerate	C00197
	m00923[c]	3-ureidopropionate	C02642
	m00970[c]	4-aminobutyrate	C00334
	m00970[s]	4-aminobutyrate	C00334
	m00981[c]	4-coumarate	C00811
	m00982[c]	4-coumaroyl-CoA	C00223
	m00995[c]	4-hydroxybenzoate	C00156
	m00995[m]	4-hydroxybenzoate	C00156
	m00996[c]	4-hydroxybenzoyl-CoA	C02949
	m01004[c]	4-hydroxyphenyllactate	C03672
	m01005[c]	4-hydroxyphenylpyruvate	C01179
	m01013[c]	4-methyl-2-oxopentanoate	C00233
	m01013[m]	4-methyl-2-oxopentanoate	C00233
	m01016[c]	4-methylthio-2-oxobutanoic acid	C01180
	m01044[c]	5,10-methenyl-THF	C00445
	m01044[m]	5,10-methenyl-THF	C00445
	m01045[c]	5,10-methylene-THF	C00143
	m01045[m]	5,10-methylene-THF	C00143
	m01052[c]	5,6-Dihydrouracil	C00429
	m01069[c]	5-alpha-dihydrotestosterone	C03917
	m01069[r]	5-alpha-dihydrotestosterone	C03917
	m01069[s]	5-alpha-dihydrotestosterone	C03917
	m01098[c]	5-deoxyadenosine	C05198
	m01100[m]	5-formyl-THF	C03479
	m01127[c]	5-oxoproline	C01879
	m01130[c]	5-phosphoribosyl-4-carboxy-5-aminoimidazole	C04751
	m01131[c]	5-phosphoribosylamine	C03090
	m01132[c]	5-phosphoribosylformylglycinamidine	C04640
	m01133[c]	5-pp-inspP5	C11526
	m01141[c]	5-tetradecenoyl-CoA
	m01141[r]	5-tetradecenoyl-CoA
	m01155[c]	6-[(1S,2R)-1,2-dihydroxy-3-triphosphooxypropyl]-7,8-dihydropterin	C04895
	m01155[n]	6-[(1S,2R)-1,2-dihydroxy-3-triphosphooxypropyl]-7,8-dihydropterin	C04895
	m01158[c]	6beta-hydroxytestosterone	C14497
	m01158[r]	6beta-hydroxytestosterone	C14497
	m01158[s]	6beta-hydroxytestosterone	C14497
	m01165[m]	6-methoxy-3-methyl-2-all-trans-decaprenyl-1,4-benzoquinol
	m01169[c]	6-phospho-D-gluconate	C00345
	m01169[r]	6-phospho-D-gluconate	C00345
	m01170[n]	6-pyruvoyltetrahydropterin	C03684
	m01191[c]	7-hexadecenoyl-CoA
	m01191[r]	7-hexadecenoyl-CoA
	m01197[c]	7-palmitoleic acid
	m01197[r]	7-palmitoleic acid
	m01207[c]	8,11-eicosadienoic acid
	m01207[r]	8,11-eicosadienoic acid
	m01230[r]	9-cis-retinal	C16681
	m01232[c]	9-cis-retinol	C16682
	m01235[c]	9-eicosenoic acid
	m01235[r]	9-eicosenoic acid
	m01236[c]	9-eicosenoyl-CoA
	m01236[r]	9-eicosenoyl-CoA
	m01237[c]	9-heptadecenoyl-CoA
	m01237[r]	9-heptadecenoyl-CoA
	m01238[c]	9-heptadecylenic acid	C16536
	m01238[r]	9-heptadecylenic acid	C16536
	m01249[c]	acetaldehyde	C00084
	m01252[c]	acetate	C00033
	m01252[s]	acetate	C00033
	m01253[c]	acetoacetate	C00164
	m01253[m]	acetoacetate	C00164
	m01253[s]	acetoacetate	C00164
	m01255[c]	acetoacetyl-CoA	C00332
	m01256[c]	acetone	C00207
	m01256[m]	acetone	C00207
	m01260[c]	acetylcholine	C01996
	m01260[n]	acetylcholine	C01996
	m01260[s]	acetylcholine	C01996
	m01261[c]	acetyl-CoA	C00024
	m01261[m]	acetyl-CoA	C00024
	m01261[n]	acetyl-CoA	C00024
	m01275[c]	acyl-CoA-LD-SM pool
	m01277[c]	acyl-CoA-LD-TG3 pool
	m01279[c]	adenine	C00147
	m01280[c]	adenosine	C00212
	m01280[l]	adenosine	C00212
	m01280[m]	adenosine	C00212
	m01285[c]	ADP	C00008
	m01285[l]	ADP	C00008
	m01285[m]	ADP	C00008
	m01285[n]	ADP	C00008
	m01285[s]	ADP	C00008
	m01291[c]	adrenic acid	C16527
	m01291[r]	adrenic acid	C16527
	m01304[c]	AICAR	C04677
	m01305[c]	AIR	C03373
	m01306[c]	AKG	C00026
	m01306[m]	AKG	C00026
	m01307[c]	alanine	C00041
	m01307[l]	alanine	C00041
	m01307[p]	alanine	C00041
	m01307[s]	alanine	C00041
	m01316[c]	all-trans-decaprenyl-diphosphate	C17432
	m01316[m]	all-trans-decaprenyl-diphosphate	C17432
	m01322[c]	alpha-D-galactose-1-phosphate	C03384
	m01334[c]	AMP	C00020
	m01334[l]	AMP	C00020
	m01334[m]	AMP	C00020
	m01334[r]	AMP	C00020
	m01349[c]	apo-[ACP]	C03688
	m01358[c]	apocytochrome-C	C02248
	m01358[l]	apocytochrome-C	C02248
	m01358[m]	apocytochrome-C	C02248
	m01361[c]	aquacob(III)alamin	C00992
	m01361[s]	aquacob(III)alamin	C00992
	m01362[c]	arachidonate	C00219
	m01362[r]	arachidonate	C00219
	m01364[c]	arachidonyl-CoA	C02249
	m01364[r]	arachidonyl-CoA	C02249
	m01365[c]	arginine	C00062
	m01365[l]	arginine	C00062
	m01365[m]	arginine	C00062
	m01365[s]	arginine	C00062
	m01368[c]	ascorbate	C00072
	m01368[s]	ascorbate	C00072
	m01369[c]	asparagine	C00152
	m01369[l]	asparagine	C00152
	m01369[m]	asparagine	C00152
	m01369[s]	asparagine	C00152
	m01370[c]	aspartate	C00049
	m01370[l]	aspartate	C00049
	m01370[m]	aspartate	C00049
	m01370[s]	aspartate	C00049
	m01371[c]	ATP	C00002
	m01371[l]	ATP	C00002
	m01371[m]	ATP	C00002
	m01371[n]	ATP	C00002
	m01371[r]	ATP	C00002
	m01373[c]	behenic acid	C08281
	m01373[r]	behenic acid	C08281
	m01383[c]	beta-alanine	C00099
	m01383[s]	beta-alanine	C00099
	m01393[c]	betaine	C00719
	m01394[c]	betaine_aldehyde	C00576
	m01396[c]	bilirubin	C00486
	m01396[s]	bilirubin	C00486
	m01397[c]	bilirubin-bisglucuronoside	C05787
	m01397[s]	bilirubin-bisglucuronoside	C05787
	m01398[c]	bilirubin-monoglucuronoside	C03374
	m01398[s]	bilirubin-monoglucuronoside	C03374
	m01401[c]	biotin	C00120
	m01401[s]	biotin	C00120
	m01413[c]	Ca2+	C00076
	m01413[s]	Ca2+	C00076
	m01415[c]	calcidiol	C01561
	m01424[n]	CDP	C00112
	m01430[c]	ceramide pool	C00195
	m01432[c]	cerotic acid
	m01432[r]	cerotic acid
	m01433[c]	cGMP	C00942
	m01433[s]	cGMP	C00942
	m01440[c]	chloral hydrate	C06899
	m01442[c]	chloride	C00698
	m01442[s]	chloride	C00698
	m01445[c]	cholate	C00695
	m01445[s]	cholate	C00695
	m01450[c]	cholesterol	C00187
	m01450[m]	cholesterol	C00187
	m01450[r]	cholesterol	C00187
	m01450[s]	cholesterol	C00187
	m01451[c]	cholesterol-ester pool	C02530
	m01451[r]	cholesterol-ester pool	C02530
	m01454[r]	cholesterol-ester-10-hepta
	m01455[r]	cholesterol-ester-11,14,17-eico
	m01456[r]	cholesterol-ester-11,14-eicosa
	m01457[r]	cholesterol-ester-11-docose
	m01458[r]	cholesterol-ester-11-eico
	m01460[r]	cholesterol-ester-13,16,19-doco
	m01461[r]	cholesterol-ester-13,16-docosa
	m01462[r]	cholesterol-ester-13-docose
	m01463[r]	cholesterol-ester-13-eicose
	m01464[r]	cholesterol-ester-13-octade
	m01465[r]	cholesterol-ester-15-tetra
	m01466[r]	cholesterol-ester-4,7,10,13,16,19-doco
	m01467[r]	cholesterol-ester-4,7,10,13,16-docosa
	m01468[r]	cholesterol-ester-5,8,11,14,17-eico
	m01469[r]	cholesterol-ester-5,8,11-eico
	m01470[r]	cholesterol-ester-5-tetra
	m01471[r]	cholesterol-ester-6,9,12,15,18,21-tetra
	m01472[r]	cholesterol-ester-6,9,12,15,18-tetraco
	m01473[r]	cholesterol-ester-6,9,12,15-octa
	m01474[r]	cholesterol-ester-6,9-octa
	m01475[r]	cholesterol-ester-7,10,13,16,19-docosa
	m01476[r]	cholesterol-ester-7,10,13,16-docosa
	m01477[r]	cholesterol-ester-7-hexa
	m01479[r]	cholesterol-ester-7-tetrade
	m01480[r]	cholesterol-ester-8,11,14,17-eico
	m01481[r]	cholesterol-ester-8,11-eico
	m01482[r]	cholesterol-ester-9,12,15,18,21-tetra
	m01483[r]	cholesterol-ester-9,12,15,18-tetraco
	m01484[r]	cholesterol-ester-9-eicose
	m01485[r]	cholesterol-ester-9-heptade
	m01486[r]	cholesterol-ester-9-octa
	m01487[r]	cholesterol-ester-9-tetrade
	m01488[r]	cholesterol-ester-arach
	m01489[r]	cholesterol-ester-cis-vac
	m01490[r]	cholesterol-ester-dihomo-gamma
	m01491[r]	cholesterol-ester-docosa
	m01492[r]	cholesterol-ester-eico
	m01493[r]	cholesterol-ester-gamma-lin
	m01494[r]	cholesterol-ester-heneico
	m01495[r]	cholesterol-ester-hepta
	m01496[r]	cholesterol-ester-hexacosa
	m01497[r]	cholesterol-ester-hexecose
	m01498[r]	cholesterol-ester-laur
	m01499[r]	cholesterol-ester-lin
	m01500[r]	cholesterol-ester-linolen
	m01501[r]	cholesterol-ester-myrist
	m01502[r]	cholesterol-ester-nanode
	m01503[r]	cholesterol-ester-ol
	m01504[r]	cholesterol-ester-palm	C11251
	m01505[r]	cholesterol-ester-palmn
	m01506[r]	cholesterol-ester-penta
	m01507[r]	cholesterol-ester-stea
	m01508[r]	cholesterol-ester-tetraco
	m01509[r]	cholesterol-ester-trico
	m01510[r]	cholesterol-ester-tridec
	m01513[c]	choline	C00114
	m01513[n]	choline	C00114
	m01513[r]	choline	C00114
	m01513[s]	choline	C00114
	m01582[c]	cis-cetoleic acid
	m01582[r]	cis-cetoleic acid
	m01583[c]	cis-erucic acid	C08316
	m01583[r]	cis-erucic acid	C08316
	m01584[c]	cis-gondoic acid	C16526
	m01584[r]	cis-gondoic acid	C16526
	m01585[c]	cis-vaccenic acid	C08367
	m01585[r]	cis-vaccenic acid	C08367
	m01586[c]	cis-vaccenoyl-CoA	C21945
	m01586[r]	cis-vaccenoyl-CoA	C21945
	m01587[c]	citrate	C00158
	m01587[m]	citrate	C00158
	m01587[s]	citrate	C00158
	m01590[c]	CMP	C00055
	m01590[l]	CMP	C00055
	m01590[s]	CMP	C00055
	m01596[c]	CO2	C00011
	m01596[m]	CO2	C00011
	m01596[r]	CO2	C00011
	m01597[c]	CoA	C00010
	m01597[m]	CoA	C00010
	m01597[n]	CoA	C00010
	m01597[r]	CoA	C00010
	m01598[m]	cob(I)alamin	C00853
	m01599[c]	cob(II)alamin	C00541
	m01599[m]	cob(II)alamin	C00541
	m01600[m]	cobamide-coenzyme	C00194
	m01602[c]	cofactors and vitamins
	m01623[n]	CTP	C00063
	m01626[c]	cys-gly	C01419
	m01626[s]	cys-gly	C01419
	m01627[c]	cysteamine	C01678
	m01628[c]	cysteine	C00097
	m01628[l]	cysteine	C00097
	m01630[c]	cytidine	C00475
	m01630[l]	cytidine	C00475
	m01630[s]	cytidine	C00475
	m01631[m]	cytochrome-C	C00524
	m01632[c]	cytosine	C00380
	m01632[s]	cytosine	C00380
	m01637[n]	dADP	C00206
	m01639[c]	dAMP	C00360
	m01642[n]	dATP	C00131
	m01643[n]	dCDP	C00705
	m01644[c]	dCMP	C00239
	m01644[m]	dCMP	C00239
	m01644[n]	dCMP	C00239
	m01645[m]	dCTP	C00458
	m01646[c]	deamido-NAD	C00857
	m01654[c]	dehydroalanine	C02218
	m01659[c]	dehydroepiandrosterone sulfate	C04555
	m01659[s]	dehydroepiandrosterone sulfate	C04555
	m01666[c]	deoxyadenosine	C00559
	m01666[s]	deoxyadenosine	C00559
	m01668[c]	deoxycytidine	C00881
	m01668[m]	deoxycytidine	C00881
	m01669[c]	deoxyguanosine	C00330
	m01669[s]	deoxyguanosine	C00330
	m01671[c]	deoxyinosine	C05512
	m01673[c]	deoxyuridine	C00526
	m01682[c]	D-glucitol	C00794
	m01682[s]	D-glucitol	C00794
	m01686[c]	dGMP	C00362
	m01689[c]	DHA	C06429
	m01689[r]	DHA	C06429
	m01690[c]	DHAP	C00111
	m01696[c]	dihomo-gamma-linolenate	C03242
	m01696[r]	dihomo-gamma-linolenate	C03242
	m01697[c]	dihomo-gamma-linolenoyl-CoA	C03595
	m01697[r]	dihomo-gamma-linolenoyl-CoA	C03595
	m01699[c]	dihydroceramide pool
	m01701[m]	dihydrolipoamide	C00579
	m01704[c]	dihydroneopterin	C04874
	m01704[s]	dihydroneopterin	C04874
	m01706[c]	dimethylallyl-PP	C00235
	m01708[c]	dimethylglycine	C01026
	m01715[c]	D-lactaldehyde	C00937
	m01721[c]	DNA	C00039
	m01721[n]	DNA	C00039
	m01722[n]	DNA-5-methylcytosine	C02967
	m01725[c]	docosanoyl-CoA	C16528
	m01725[r]	docosanoyl-CoA	C16528
	m01736[c]	dopamine	C03758
	m01736[s]	dopamine	C03758
	m01741[c]	DPA	C16513
	m01741[r]	DPA	C16513
	m01747[c]	dTDP	C00363
	m01747[m]	dTDP	C00363
	m01747[n]	dTDP	C00363
	m01752[c]	dTMP	C00364
	m01752[n]	dTMP	C00364
	m01753[c]	dTTP	C00459
	m01753[n]	dTTP	C00459
	m01759[c]	D-xylulose	C00310
	m01761[c]	D-xylulose-5-phosphate	C00231
	m01771[c]	eicosanoate	C06425
	m01771[r]	eicosanoate	C06425
	m01773[c]	eicosanoyl-CoA	C02041
	m01773[r]	eicosanoyl-CoA	C02041
	m01778[c]	elaidate	C00712
	m01778[r]	elaidate	C00712
	m01784[c]	EPA	C06428
	m01787[c]	estradiol-17beta	C00951
	m01787[r]	estradiol-17beta	C00951
	m01796[c]	ethanol	C00469
	m01796[s]	ethanol	C00469
	m01798[c]	ethanolamine-phosphate	C00346
	m01802[c]	FAD	C00016
	m01802[m]	FAD	C00016
	m01802[p]	FAD	C00016
	m01803[c]	FADH2	C01352
	m01803[m]	FADH2	C01352
	m01803[p]	FADH2	C01352
	m01804[c]	FAICAR	C04734
	m01806[c]	farnesyl-PP	C00448
	m01808[c]	fatty acid-LD-PC pool	C00162
	m01811[c]	fatty acid-LD-PS pool	C00162
	m01812[c]	fatty acid-LD-SM pool	C00162
	m01813[c]	fatty acid-LD-TG1 pool	C00162
	m01828[c]	FMN	C00061
	m01832[c]	formamidopyrimidine nucleoside triphosphate	C05922
	m01832[n]	formamidopyrimidine nucleoside triphosphate	C05922
	m01833[c]	formate	C00058
	m01833[n]	formate	C00058
	m01833[r]	formate	C00058
	m01833[s]	formate	C00058
	m01840[c]	fructose	C02336
	m01845[c]	fructose-6-phosphate	C00085
	m01862[c]	fumarate	C00122
	m01862[m]	fumarate	C00122
	m01885[c]	G00084	G00084
	m01886[c]	G00085	G00085
	m01887[c]	G00086	G00086
	m01887[s]	G00086	G00086
	m01910[c]	galactose	C00984
	m01932[c]	gamma-linolenate	C06426
	m01932[r]	gamma-linolenate	C06426
	m01934[c]	gamma-linolenoyl-CoA	C03035
	m01934[r]	gamma-linolenoyl-CoA	C03035
	m01940[c]	GAR	C03838
	m01948[c]	GDP	C00035
	m01948[m]	GDP	C00035
	m01950[c]	GDP-L-fucose	C00325
	m01951[c]	GDP-mannose	C00096
	m01953[c]	geranyl-PP	C00341
	m01961[c]	glucono-1,5-lactone-6-phosphate	C01236
	m01961[r]	glucono-1,5-lactone-6-phosphate	C01236
	m01965[c]	glucose	C00031
	m01967[c]	glucose-1-phosphate	C00103
	m01968[c]	glucose-6-phosphate	C00092
	m01968[r]	glucose-6-phosphate	C00092
	m01972[c]	glucosylceramide pool	C01190
	m01972[g]	glucosylceramide pool	C01190
	m01974[c]	glutamate	C00025
	m01974[l]	glutamate	C00025
	m01974[m]	glutamate	C00025
	m01975[c]	glutamine	C00064
	m01975[l]	glutamine	C00064
	m01980[c]	glutathionyl-leukotriene C4
	m01980[s]	glutathionyl-leukotriene C4
	m01981[m]	glyceraldehyde	C02154
	m01982[c]	glycerate	C00258
	m01982[m]	glycerate	C00258
	m01983[c]	glycerol	C00116
	m01983[m]	glycerol	C00116
	m01986[c]	glycine	C00037
	m01986[l]	glycine	C00037
	m01986[m]	glycine	C00037
	m01986[p]	glycine	C00037
	m01986[s]	glycine	C00037
	m01988[c]	glycocholate	C01921
	m01988[s]	glycocholate	C01921
	m01990[c]	glycogenin G11
	m01991[c]	glycogenin G4G4
	m01992[c]	glycogenin G4G7
	m01993[c]	glycogenin G7
	m01994[c]	glycogenin G7G1
	m01995[c]	glycogenin G8
	m01996[c]	glycogenin	C01702
	m01998[c]	glycolate	C00160
	m01998[m]	glycolate	C00160
	m02004[c]	glycoursodeoxycholate
	m02004[s]	glycoursodeoxycholate
	m02006[c]	glycyl-tRNA(gly)	C02412
	m02007[c]	glyoxalate	C00048
	m02007[m]	glyoxalate	C00048
	m02007[p]	glyoxalate	C00048
	m02008[c]	GM1	C04911
	m02011[c]	GM2	C04884
	m02016[c]	GMP	C00144
	m02016[l]	GMP	C00144
	m02016[s]	GMP	C00144
	m02026[c]	GSH	C00051
	m02026[m]	GSH	C00051
	m02026[s]	GSH	C00051
	m02034[c]	GTP	C00044
	m02034[m]	GTP	C00044
	m02034[n]	GTP	C00044
	m02037[c]	guanine	C00242
	m02037[s]	guanine	C00242
	m02038[c]	guanosine	C00387
	m02038[l]	guanosine	C00387
	m02038[s]	guanosine	C00387
	m02039[c]	H+	C00080
	m02039[i]	H+	C00080
	m02039[m]	H+	C00080
	m02039[n]	H+	C00080
	m02039[p]	H+	C00080
	m02039[r]	H+	C00080
	m02039[s]	H+	C00080
	m02040[c]	H2O	C00001
	m02040[l]	H2O	C00001
	m02040[m]	H2O	C00001
	m02040[n]	H2O	C00001
	m02040[p]	H2O	C00001
	m02040[r]	H2O	C00001
	m02040[s]	H2O	C00001
	m02041[c]	H2O2	C00027
	m02041[p]	H2O2	C00027
	m02046[c]	HCO3-	C00288
	m02046[m]	HCO3-	C00288
	m02046[s]	HCO3-	C00288
	m02049[c]	heme	C00032
	m02049[m]	heme	C00032
	m02049[s]	heme	C00032
	m02052[c]	heneicosanoyl-CoA
	m02052[r]	heneicosanoyl-CoA
	m02053[c]	henicosanoic acid
	m02053[r]	henicosanoic acid
	m02101[c]	heptadecanoyl-CoA
	m02101[r]	heptadecanoyl-CoA
	m02110[c]	hexacosanoyl-CoA
	m02110[r]	hexacosanoyl-CoA
	m02112[c]	hexacosenoyl-CoA
	m02112[r]	hexacosenoyl-CoA
	m02125[c]	histidine	C00135
	m02125[l]	histidine	C00135
	m02125[s]	histidine	C00135
	m02131[c]	HMG-CoA	C00356
	m02131[m]	HMG-CoA	C00356
	m02133[c]	homocysteine	C00155
	m02133[s]	homocysteine	C00155
	m02136[c]	homoserine	C00263
	m02136[s]	homoserine	C00263
	m02147[c]	hydroxide	C01328
	m02147[m]	hydroxide	C01328
	m02147[s]	hydroxide	C01328
	m02148[c]	hydroxyacetone	C05235
	m02157[c]	hypotaurine	C00519
	m02159[c]	hypoxanthine	C00262
	m02167[c]	IMP	C00130
	m02170[c]	inosine	C00294
	m02173[c]	inositol-1-phosphate	C01177
	m02180[m]	isobutyryl-CoA	C00630
	m02182[c]	isocaproic-aldehyde	C02373
	m02182[m]	isocaproic-aldehyde	C02373
	m02182[s]	isocaproic-aldehyde	C02373
	m02183[m]	isocitrate	C00311
	m02184[c]	isoleucine	C00407
	m02184[l]	isoleucine	C00407
	m02184[m]	isoleucine	C00407
	m02184[s]	isoleucine	C00407
	m02187[c]	isopentenyl-pPP	C00129
	m02189[m]	isovaleryl-CoA	C02939
	m02322[m]	L-2-aminoadipate	C00956
	m02328[g]	LacCer pool	C01290
	m02329[c]	lactaldehyde	C05999
	m02329[m]	lactaldehyde	C05999
	m02335[c]	L-alanyl-tRNA(ala)	C00886
	m02337[c]	L-arabinose	C00259
	m02338[c]	L-arabitol	C00532
	m02338[s]	L-arabitol	C00532
	m02340[c]	L-arginyl-tRNA(arg)	C02163
	m02341[c]	L-asparaginyl-tRNA(asn)	C03402
	m02342[c]	L-aspartyl-tRNA(asp)	C02984
	m02344[c]	lauric acid	C02679
	m02344[r]	lauric acid	C02679
	m02345[c]	lauroyl-CoA	C01832
	m02345[r]	lauroyl-CoA	C01832
	m02348[c]	L-carnitine	C00318
	m02348[s]	L-carnitine	C00318
	m02351[c]	L-cysteinyl-tRNA(cys)	C03125
	m02360[c]	leucine	C00123
	m02360[l]	leucine	C00123
	m02360[m]	leucine	C00123
	m02360[s]	leucine	C00123
	m02369[c]	leukotriene E4	C05952
	m02369[s]	leukotriene E4	C05952
	m02374[m]	L-glutamate 5-semialdehyde	C01165
	m02376[c]	L-glutaminyl-tRNA(gln)	C02282
	m02377[c]	L-glutamyl-tRNA(glu)	C02987
	m02378[c]	L-gulonate	C00800
	m02379[c]	L-gulono-1,4-lactone	C01040
	m02380[c]	L-histidyl-tRNA(his)	C02988
	m02385[c]	lignocerate	C08320
	m02385[r]	lignocerate	C08320
	m02387[c]	linoleate	C01595
	m02387[r]	linoleate	C01595
	m02389[c]	linolenate	C06427
	m02389[r]	linolenate	C06427
	m02390[c]	linolenoyl-CoA	C16162
	m02390[r]	linolenoyl-CoA	C16162
	m02391[c]	linoleoyl-CoA	C02050
	m02391[r]	linoleoyl-CoA	C02050
	m02392[c]	lipid droplet
	m02393[m]	lipoamide	C00248
	m02394[c]	lipoic acid	C00725
	m02394[s]	lipoic acid	C00725
	m02397[c]	lipoyl-[ACP]	C16239
	m02398[c]	lipoyl-AMP	C16238
	m02401[c]	L-isoleucyl-tRNA(ile)	C03127
	m02402[c]	lithocholate	C03990
	m02402[s]	lithocholate	C03990
	m02403[c]	L-lactate	C00186
	m02403[m]	L-lactate	C00186
	m02403[p]	L-lactate	C00186
	m02404[c]	L-leucyl-tRNA(leu)	C02047
	m02405[c]	L-lysyl-tRNA(lys)	C01931
	m02408[c]	L-methionyl-tRNA(met)	C02430
	m02411[c]	L-palmitoylcarnitine	C02990
	m02412[c]	L-phenylalanyl-tRNA(phe)	C03511
	m02415[c]	L-prolyl-tRNA(pro)	C02702
	m02416[c]	L-seryl-tRNA(ser)	C02553
	m02418[c]	LTD4	C05951
	m02418[s]	LTD4	C05951
	m02419[c]	L-threonyl-tRNA(thr)	C02992
	m02421[c]	L-tyrosyl-tRNA(tyr)	C02839
	m02423[c]	L-valyl-tRNA(val)	C02554
	m02425[c]	L-xylulose	C00312
	m02426[c]	lysine	C00047
	m02426[l]	lysine	C00047
	m02426[s]	lysine	C00047
	m02439[c]	malate	C00711
	m02439[m]	malate	C00711
	m02453[c]	mannose	C00159
	m02454[c]	mannose-1-phosphate	C00636
	m02455[c]	mannose-6-phosphate	C00275
	m02456[c]	margaric acid
	m02456[r]	margaric acid
	m02457[c]	mead acid
	m02457[r]	mead acid
	m02468[m]	methacrylyl-CoA	C03460
	m02471[c]	methionine	C00073
	m02471[l]	methionine	C00073
	m02471[s]	methionine	C00073
	m02475[c]	methylglyoxal	C00546
	m02492[c]	myo-inositol-hexakisphosphate	C01204
	m02494[c]	myristic acid	C06424
	m02494[r]	myristic acid	C06424
	m02495[c]	myristoyl-CoA	C02593
	m02495[r]	myristoyl-CoA	C02593
	m02519[c]	Na+	C01330
	m02519[s]	Na+	C01330
	m02548[c]	N-acetyl-S-[2-carboxy-1-(1H-imidazol-4-yl)ethyl]-L-cysteine
	m02552[c]	NAD+	C00003
	m02552[m]	NAD+	C00003
	m02552[n]	NAD+	C00003
	m02552[p]	NAD+	C00003
	m02552[r]	NAD+	C00003
	m02552[s]	NAD+	C00003
	m02553[c]	NADH	C00004
	m02553[m]	NADH	C00004
	m02553[p]	NADH	C00004
	m02553[r]	NADH	C00004
	m02554[c]	NADP+	C00006
	m02554[m]	NADP+	C00006
	m02554[n]	NADP+	C00006
	m02554[r]	NADP+	C00006
	m02555[c]	NADPH	C00005
	m02555[m]	NADPH	C00005
	m02555[n]	NADPH	C00005
	m02555[r]	NADPH	C00005
	m02564[c]	nervonic acid	C08323
	m02564[r]	nervonic acid	C08323
	m02575[c]	N-formyl-GAR	C04376
	m02578[c]	NH3	C00014
	m02578[m]	NH3	C00014
	m02578[s]	NH3	C00014
	m02579[c]	NH4+	C01342
	m02581[c]	nicotinamide D-ribonucleotide	C00455
	m02581[n]	nicotinamide D-ribonucleotide	C00455
	m02582[c]	nicotinamide ribonucleoside	C03150
	m02583[c]	nicotinamide	C00153
	m02584[c]	nicotinate D-ribonucleoside	C05841
	m02585[c]	nicotinate ribonucleotide	C01185
	m02586[c]	nicotinate	C00253
	m02594[c]	nLc6Cer	G00067
	m02595[c]	nLc7Cer	G00068
	m02596[c]	nLc8Cer	G00069
	m02600[c]	N-methylethanolamine-phosphate	C01210
	m02612[c]	nonadecanoyl-CoA
	m02612[r]	nonadecanoyl-CoA
	m02613[c]	nonadecylic acid	C16535
	m02613[r]	nonadecylic acid	C16535
	m02617[c]	noradrenaline	C00547
	m02617[s]	noradrenaline	C00547
	m02629[c]	O-1-alk-1-enyl-2-acyl-sn-glycero-3-phosphoethanolamine	C04756
	m02630[c]	O2	C00007
	m02630[m]	O2	C00007
	m02630[p]	O2	C00007
	m02630[r]	O2	C00007
	m02633[c]	OAA	C00036
	m02633[m]	OAA	C00036
	m02634[c]	O-acetylcarnitine	C02571
	m02643[c]	octanoyl-[ACP]	C05752
	m02646[c]	oleate	C00712
	m02646[r]	oleate	C00712
	m02647[c]	oleoyl-CoA	C00510
	m02647[r]	oleoyl-CoA	C00510
	m02648[c]	omega-3-arachidonic acid
	m02648[r]	omega-3-arachidonic acid
	m02657[c]	O-propanoylcarnitine	C03017
	m02658[c]	ornithine	C00077
	m02658[m]	ornithine	C00077
	m02658[s]	ornithine	C00077
	m02674[c]	palmitate	C00249
	m02675[c]	palmitolate	C08362
	m02675[r]	palmitolate	C08362
	m02677[c]	palmitoleoyl-CoA	C21072
	m02677[r]	palmitoleoyl-CoA	C21072
	m02678[c]	palmitoyl-CoA	C00154
	m02678[p]	palmitoyl-CoA	C00154
	m02678[r]	palmitoyl-CoA	C00154
	m02679[c]	pantetheine	C00831
	m02680[c]	pantothenate	C00864
	m02680[s]	pantothenate	C00864
	m02681[c]	PAP	C00054
	m02682[c]	PAPS	C00053
	m02684[c]	PC-LD pool	C00157
	m02684[r]	PC-LD pool	C00157
	m02685[c]	PE-LD pool	C00350
	m02689[c]	pentadecanoyl-CoA
	m02689[r]	pentadecanoyl-CoA
	m02690[c]	pentadecylic acid	C16537
	m02690[r]	pentadecylic acid	C16537
	m02718[c]	phenethylamine	C05332
	m02719[c]	phenylacetaldehyde	C00601
	m02724[c]	phenylalanine	C00079
	m02724[l]	phenylalanine	C00079
	m02724[s]	phenylalanine	C00079
	m02728[c]	phosphatidate-LD-PC pool	C00416
	m02728[r]	phosphatidate-LD-PC pool	C00416
	m02733[c]	phosphatidate-LD-TAG pool	C00416
	m02735[c]	phosphatidylinositol-3,5-bisphosphate	C11556
	m02738[c]	phosphocholine	C00588
	m02739[c]	phosphodimethylethanolamine	C13482
	m02741[c]	phosphopantetheine	C01134
	m02745[c]	physeteric acid
	m02745[r]	physeteric acid
	m02750[c]	PI pool	C01194
	m02751[c]	Pi	C00009
	m02751[l]	Pi	C00009
	m02751[m]	Pi	C00009
	m02751[s]	Pi	C00009
	m02759[c]	PPi	C00013
	m02759[m]	PPi	C00013
	m02759[n]	PPi	C00013
	m02759[r]	PPi	C00013
	m02763[c]	pregnenolone	C01953
	m02763[m]	pregnenolone	C01953
	m02769[c]	progesterone	C00410
	m02769[s]	progesterone	C00410
	m02770[c]	proline	C00148
	m02770[l]	proline	C00148
	m02770[s]	proline	C00148
	m02771[c]	propane-1,2-diol	C00583
	m02774[c]	propanoyl-CoA	C00100
	m02774[m]	propanoyl-CoA	C00100
	m02783[c]	prostaglandin D2	C00696
	m02783[s]	prostaglandin D2	C00696
	m02789[c]	prostaglandin F2alpha	C00639
	m02789[s]	prostaglandin F2alpha	C00639
	m02792[r]	prostaglandin G2	C05956
	m02794[c]	prostaglandin H2	C00427
	m02794[r]	prostaglandin H2	C00427
	m02794[s]	prostaglandin H2	C00427
	m02795[c]	prostaglandin I2	C01312
	m02795[s]	prostaglandin I2	C01312
	m02806[c]	PRPP	C00119
	m02808[c]	PS-LD pool	C02737
	m02819[c]	pyruvate	C00022
	m02819[m]	pyruvate	C00022
	m02819[p]	pyruvate	C00022
	m02832[c]	retinal	C00376
	m02832[r]	retinal	C00376
	m02833[c]	retinoate	C00777
	m02833[r]	retinoate	C00777
	m02834[c]	retinol	C00473
	m02834[r]	retinol	C00473
	m02834[s]	retinol	C00473
	m02842[c]	riboflavin	C00255
	m02842[s]	riboflavin	C00255
	m02843[c]	ribose	C00121
	m02844[c]	ribose-1-phosphate	C00620
	m02845[c]	ribose-5-phosphate	C00117
	m02846[c]	ribulose-5-phosphate	C00199
	m02846[r]	ribulose-5-phosphate	C00199
	m02847[c]	RNA	C00046
	m02856[m]	S-(2-methylbutanoyl)-dihydrolipoamide	C05118
	m02867[c]	S-[2-carboxy-1-(1H-imidazol-4-yl)ethyl]-L-cysteine
	m02871[c]	SAH	C00021
	m02871[m]	SAH	C00021
	m02871[n]	SAH	C00021
	m02872[c]	SAICAR	C04823
	m02877[c]	SAM	C00019
	m02877[m]	SAM	C00019
	m02877[n]	SAM	C00019
	m02880[c]	sarcosine	C00213
	m02896[c]	serine	C00065
	m02896[l]	serine	C00065
	m02896[m]	serine	C00065
	m02896[s]	serine	C00065
	m02900[c]	S-glutathionyl-2-4-dinitrobenzene
	m02900[s]	S-glutathionyl-2-4-dinitrobenzene
	m02901[c]	S-glutathionyl-ethacrynic acid
	m02901[s]	S-glutathionyl-ethacrynic acid
	m02908[c]	SM pool	C00550
	m02908[r]	SM pool	C00550
	m02914[c]	sn-glycerol-3-phosphate	C00093
	m02927[c]	sphinganine	C00836
	m02928[c]	sphinganine-1-phosphate	C01120
	m02928[s]	sphinganine-1-phosphate	C01120
	m02938[c]	stearate	C01530
	m02938[r]	stearate	C01530
	m02939[c]	stearidonic acid	C16300
	m02939[r]	stearidonic acid	C16300
	m02941[c]	stearoyl-CoA	C00412
	m02941[r]	stearoyl-CoA	C00412
	m02951[c]	sulfoglycolithocholate	C11301
	m02951[s]	sulfoglycolithocholate	C11301
	m02952[c]	sulfotaurolithocholate	C03642
	m02952[s]	sulfotaurolithocholate	C03642
	m02958[c]	TAG-LD pool	C00422
	m02958[l]	TAG-LD pool	C00422
	m02958[r]	TAG-LD pool	C00422
	m02961[c]	taurine	C00245
	m02961[s]	taurine	C00245
	m02962[c]	taurochenodeoxycholate	C05465
	m02962[s]	taurochenodeoxycholate	C05465
	m02963[c]	taurocholate	C05122
	m02963[s]	taurocholate	C05122
	m02965[c]	taurolithocholate	C02592
	m02965[s]	taurolithocholate	C02592
	m02966[c]	tauroursodeoxycholate	C16868
	m02966[s]	tauroursodeoxycholate	C16868
	m02969[c]	testosterone	C00535
	m02969[r]	testosterone	C00535
	m02971[c]	tetracosanoyl-CoA	C16529
	m02971[r]	tetracosanoyl-CoA	C16529
	m02978[c]	tetrahydrobiopterin	C00272
	m02978[n]	tetrahydrobiopterin	C00272
	m02980[c]	THF	C00101
	m02980[m]	THF	C00101
	m02980[s]	THF	C00101
	m02982[c]	thiamin	C00378
	m02983[c]	thiamin-P	C01081
	m02983[m]	thiamin-P	C01081
	m02984[c]	thiamin-PP	C00068
	m02984[m]	thiamin-PP	C00068
	m02993[c]	threonine	C00188
	m02993[l]	threonine	C00188
	m02993[s]	threonine	C00188
	m02994[c]	thromboxane A2	C02198
	m02994[r]	thromboxane A2	C02198
	m02994[s]	thromboxane A2	C02198
	m02996[c]	thymidine	C00214
	m02996[s]	thymidine	C00214
	m02998[c]	thyroxine	C01829
	m02998[s]	thyroxine	C01829
	m02999[m]	tiglyl-CoA	C03345
	m03041[c]	trichloroacetate	C11150
	m03043[c]	trichloroethanol	C07490
	m03045[c]	tricosanoic acid
	m03045[r]	tricosanoic acid
	m03047[c]	tricosanoyl-CoA
	m03047[r]	tricosanoyl-CoA
	m03050[c]	tridecanoyl-CoA
	m03050[r]	tridecanoyl-CoA
	m03051[c]	tridecylic acid	C17076
	m03051[r]	tridecylic acid	C17076
	m03057[c]	triphosphate	C00536
	m03057[m]	triphosphate	C00536
	m03057[n]	triphosphate	C00536
	m03063[c]	tRNA(ala)	C01635
	m03064[c]	tRNA(arg)	C01636
	m03065[c]	tRNA(asn)	C01637
	m03066[c]	tRNA(asp)	C01638
	m03067[c]	tRNA(cys)	C01639
	m03068[c]	tRNA(gln)	C01640
	m03069[c]	tRNA(glu)	C01641
	m03070[c]	tRNA(gly)	C01642
	m03071[c]	tRNA(his)	C01643
	m03072[c]	tRNA(ile)	C01644
	m03073[c]	tRNA(leu)	C01645
	m03074[c]	tRNA(lys)	C01646
	m03075[c]	tRNA(met)	C01647
	m03076[c]	tRNA(phe)	C01648
	m03077[c]	tRNA(pro)	C01649
	m03078[c]	tRNA(ser)	C01650
	m03079[c]	tRNA(thr)	C01651
	m03081[c]	tRNA(tyr)	C00787
	m03082[c]	tRNA(val)	C01653
	m03089[c]	tryptophan	C00078
	m03089[l]	tryptophan	C00078
	m03089[s]	tryptophan	C00078
	m03101[c]	tyrosine	C00082
	m03101[l]	tyrosine	C00082
	m03101[s]	tyrosine	C00082
	m03102[m]	ubiquinol	C00390
	m03103[m]	ubiquinone	C00399
	m03106[c]	UDP	C00015
	m03106[g]	UDP	C00015
	m03107[c]	UDP-galactose	C00052
	m03107[g]	UDP-galactose	C00052
	m03108[c]	UDP-glucose	C00029
	m03109[c]	UDP-glucuronate	C00167
	m03111[c]	UDP-N-acetylglucosamine	C00043
	m03114[c]	UMP	C00105
	m03114[l]	UMP	C00105
	m03114[n]	UMP	C00105
	m03118[c]	uracil	C00106
	m03121[c]	urea	C00086
	m03121[m]	urea	C00086
	m03121[s]	urea	C00086
	m03123[c]	uridine	C00299
	m03123[l]	uridine	C00299
	m03129[c]	ursodeoxycholate	C07880
	m03129[s]	ursodeoxycholate	C07880
	m03130[c]	UTP	C00075
	m03130[n]	UTP	C00075
	m03135[c]	valine	C00183
	m03135[l]	valine	C00183
	m03135[m]	valine	C00183
	m03135[s]	valine	C00183
	m03139[c]	vitamin A derivatives
	m03142[c]	vitamin D3	C05443
	m03143[c]	vitamin E derivatives
	m03148[c]	xanthine	C00385
	m03148[p]	xanthine	C00385
	m03149[c]	xanthosine	C01762
	m03150[c]	xanthosine-5-phosphate	C00655
	m03153[c]	ximenic acid
	m03153[r]	ximenic acid
	m03155[c]	xylitol	C00379
	m03161[c]	glycogen	C00182
	m03161[s]	glycogen	C00182

## Sheet: 7. PANGEA Enrichment Comparison
	Table S7 | Significantly enriched GO biological processes and KEGG pathways (FDR < 0.05) of the genes involved in the differential Drosophila reactions. The enriched terms obtained by the PANGEA tool are comparatively represented for GenX and αSyn groups.
	Condition	Enriched Term
	GenX & αSyn Groups	oxidation-reduction process
		Ceramide biosynthesis
		Fatty acid degradation
		acyl-CoA metabolic process
		nucleotide phosphorylation
		lipid biosynthetic process
		membrane lipid metabolic process
		Glycerolipid metabolism
		Histidine metabolism
		generation of precursor metabolites and energy
		inositol phosphate metabolic process
		Tryptophan metabolism
		nucleoside metabolic process
		Sphingosine biosynthesis
		nucleotide metabolic process
		Metabolic pathways
		NAD biosynthesis, tryptophan => quinolinate => NAD
		carbohydrate homeostasis
		response to xenobiotic stimulus
		membrane lipid biosynthetic process
		glycerol-3-phosphate metabolic process
		nicotinamide nucleotide biosynthetic process
		fatty acid biosynthetic process
		inositol lipid-mediated signaling
		ceramide metabolic process
		diacylglycerol metabolic process
		Folate biosynthesis
		Phosphatidylinositol signaling system
		Steroid metabolic process
		calcium ion transport
		cellular metabolic process
		phosphorylation
		beta-Oxidation, acyl-CoA synthesis
		catabolic process
		carbohydrate metabolic process
		Cellular lipid metabolic process
		ceramide biosynthetic process
		Carbon metabolism
		Butanoate metabolism
		Triacylglycerol biosynthesis
		lipid phosphorylation
		ribonucleotide metabolic process
		fatty acid oxidation
		hormone metabolic process
		glycerol metabolic process
		cellular carbohydrate metabolic process
		nucleoside transmembrane transport
		Lysine degradation
		nucleoside diphosphate phosphorylation
		lipid modification
		lipid catabolic process
		phospholipid biosynthetic process
		glycerophospholipid metabolic process
		Lysine degradation, lysine => saccharopine => acetoacetyl-CoA
		lipid homeostasis
		sphingolipid metabolic process
		calcium ion transmembrane transport
		Purine metabolism
		Fatty acid elongation
		glycerolipid metabolic process
		Guanine ribonucleotide degradation, GMP => Urate
		phospholipid metabolic process
		sterol metabolic process
		NAD biosynthetic process
		Sphingolipid metabolism
		Fatty acid biosynthesis
		homeostatic process
		long-chain fatty acid metabolic process
		Inositol phosphate metabolism
		phosphate-containing compound metabolic process
		Biosynthesis of cofactors
		lipid oxidation
		Nicotinate and nicotinamide metabolism
		Pyruvate metabolism
		Pyrimidine metabolism
		ribonucleoside monophosphate catabolic process
		lipid metabolic process
		nucleoside phosphate metabolic process
		sequestering of calcium ion
		Glycerophospholipid metabolism
		biosynthetic process
		alcohol metabolic process
		GABA biosynthesis, eukaryotes, putrescine => GABA
		alpha-Linolenic acid metabolism
		NAD biosynthesis, aspartate => quinolinate => NAD
		Insect hormone biosynthesis
		inositol trisphosphate biosynthetic process
		phosphatidic acid metabolic process
		Beta-alanine metabolism
		fatty acid catabolic process
		carboxylic acid metabolic process
		regulation of lipid storage
		sterol biosynthetic process
		organic acid metabolic process
		fatty acid metabolic process
		Nucleotide metabolism
		Inositol phosphate metabolism, PI=> PIP2 => Ins(1,4,5)P3 => Ins(1,3,4,5)P4
		Ether lipid metabolism
		ribose phosphate metabolic process
		glycogen metabolic process
		beta-Oxidation
		Regulation of sequestering of calcium ion
		Adenine ribonucleotide degradation, AMP => Urate
		triglyceride homeostasis
		inositol phosphate biosynthetic process
		Arachidonic acid metabolism
		Biosynthesis of amino acids
		Vitamin transport
		Galactose metabolism
		nucleoside transport
		purine nucleotide metabolic process
		response to drug
		steroid biosynthetic process
		AMP metabolic process
		organic substance catabolic process
		nucleotide catabolic process
		phosphatidylinositol-mediated signaling
		Fatty acid metabolism
		Fatty acid elongation in mitochondria
		Fructose and mannose metabolism
		nucleotide biosynthetic process
		fatty acid beta-oxidation
		Glycolysis / Gluconeogenesis
		Peroxisome
		acylglycerol homeostasis
		triglyceride metabolic process
		sphingolipid biosynthetic process
		release of sequestered calcium ion into cytosol
		Valine, leucine and isoleucine degradation
		response to toxic substance
		phosphatidic acid biosynthetic process
		Propanoate metabolism
	Only αSyn Group	L-ornithine transmembrane transport
		Adenine ribonucleotide biosynthesis, IMP => ADP,ATP
		dicarboxylic acid transport
		Pantothenate and CoA biosynthesis
		purine nucleobase biosynthetic process
		Drug metabolism - other enzymes
		pyrimidine nucleobase catabolic process
		tRNA aminoacylation
		valyl-tRNA aminoacylation
		sphingolipid catabolic process
		2-Oxocarboxylic acid metabolism
		Biosynthesis of unsaturated fatty acids
		Citrate cycle (TCA cycle)
		CAM (Crassulacean acid metabolism), dark
		C1-unit interconversion, eukaryotes
		Starch and sucrose metabolism
		farnesyl diphosphate biosynthetic process
		arginyl-tRNA aminoacylation
		Ascorbate biosynthesis, plants, fructose-6P => ascorbate
		One carbon pool by folate
		asparagine metabolic process
		acetyl-CoA biosynthetic process from pyruvate
		lipid storage
		Formaldehyde assimilation, serine pathway
		cholesterol metabolic process
		Photorespiration
		purine nucleoside metabolic process
		NADP metabolic process
		asparaginyl-tRNA aminoacylation
		leucine catabolic process
		xylulose metabolic process
		anion transmembrane transport
		leucyl-tRNA aminoacylation
		isopentenyl diphosphate biosynthetic process
		divalent metal ion transport
		phenylalanyl-tRNA aminoacylation
		Glycogen biosynthesis, glucose-1P => glycogen/starch
		Tetrahydrofolate biosynthesis, GTP => THF
		Entner-Doudoroff pathway, glucose-6P => glyceraldehyde-3P + pyruvate
		cellular amino acid biosynthetic process
		Valine, leucine and isoleucine biosynthesis
		Glycosphingolipid biosynthesis - ganglio series
		Pentose phosphate pathway (Pentose phosphate cycle)
		galactose metabolic process
		Leucine degradation, leucine => acetoacetate + acetyl-CoA
		Ketone body biosynthesis, acetyl-CoA => acetoacetate/3-hydroxybutyrate/acetone
		histone deacetylation
		citrate metabolic process
		drug transport
		IMP biosynthetic process
		Ascorbate and aldarate metabolism
		ribonucleoside monophosphate biosynthetic process
		aerobic respiration
		organonitrogen compound catabolic process
		tRNA aminoacylation for protein translation
		cellular process
		Glyoxylate and dicarboxylate metabolism
		Pyrimidine degradation, uracil => beta-alanine, thymine => 3-aminoisobutanoate
		Neurotransmitter receptor metabolic process
		C4-dicarboxylic acid cycle, phosphoenolpyruvate carboxykinase type
		isoleucyl-tRNA aminoacylation
		valine metabolic process
		Glycolysis (Embden-Meyerhof pathway), glucose => pyruvate
		glutamate biosynthetic process
		Arginine biosynthesis
		cholesterol biosynthetic process
		carbohydrate catabolic process
		tetrahydrofolylpolyglutamate metabolic process
		peptide metabolic process
		fatty-acyl-CoA biosynthetic process
		cyclic nucleotide biosynthetic process
		organic anion transport
		C4-dicarboxylic acid cycle, NAD - malic enzyme type
		Citrate cycle, second carbon oxidation, 2-oxoglutarate => oxaloacetate
		Jasmonic acid biosynthesis
		L-amino acid transport
		Citrate cycle, first carbon oxidation, oxaloacetate => 2-oxoglutarate
		tricarboxylic acid cycle
		phospholipid catabolic process
		Amino sugar and nucleotide sugar metabolism
		Malonate semialdehyde pathway, propanoyl-CoA => acetyl-CoA
		acetyl-CoA biosynthetic process
		pyruvate metabolic process
		cellular aldehyde metabolic process
		acetaldehyde metabolic process
		Ubiquinone biosynthesis, eukaryotes, 4-hydroxybenzoate + polyprenyl-PP => ubiquinol
		Pentose and glucuronate interconversions
		cyclic nucleotide metabolic process
		Ubiquinone and other terpenoid-quinone biosynthesis
		glucose homeostasis
		Glutathione metabolism
		carbohydrate biosynthetic process
		ceramide catabolic process
		carnitine metabolic process
		branched-chain amino acid catabolic process
		Intra-Golgi vesicle-mediated transport
		Multicellular organism aging
		Pyruvate oxidation, pyruvate => acetyl-CoA
		amino acid transport
		Glycine, serine and threonine metabolism
		purine nucleotide biosynthetic process
		alanyl-tRNA aminoacylation
		Lipoic acid metabolism
		intracellular signal transduction
		retrograde vesicle-mediated transport, Golgi to endoplasmic reticulum
		De novo purine biosynthesis, PRPP + glutamine => IMP
		coenzyme A metabolic process
		Tyrosine metabolism
		phosphatidylinositol metabolic process
		C5 isoprenoid biosynthesis, mevalonate pathway, archaea
		glutamate catabolic process
		GABA (gamma-Aminobutyrate) shunt
		tRNA metabolic process
		Lipoic acid biosynthesis, animals and bacteria, octanoyl-ACP => dihydrolipoyl-H => dihydrolipoyl-E2
		Cysteine and methionine metabolism
		Pentose phosphate pathway
		CAM (Crassulacean acid metabolism), light
		C4-dicarboxylic acid cycle, NADP - malic enzyme type
		organic substance transport
		Thiamine metabolism
		Riboflavin metabolism
		isoprenoid biosynthetic process
		cAMP metabolic process
		sphingomyelin catabolic process
		Arginine and proline metabolism
		amino acid transmembrane transport
		peptide catabolic process
		cellular amino acid metabolic process
		Alanine, aspartate and glutamate metabolism
		glycolytic process
		seryl-tRNA aminoacylation
		Phenylalanine, tyrosine and tryptophan biosynthesis
		acetyl-CoA metabolic process
		Methylaspartate cycle
		cGMP metabolic process
		leucine metabolic process
		Taurine and hypotaurine metabolism
		NAD metabolic process
		Aminoacyl-tRNA biosynthesis
		ion transmembrane transport
		determination of adult lifespan
		pteridine metabolic process
		Glycogen degradation, glycogen => glucose-6P
		Longevity regulating pathway - multiple species
		drug transmembrane transport
		Tetrahydrobiopterin biosynthesis, GTP => BH4
		nucleobase-containing compound metabolic process
		C5 isoprenoid biosynthesis, mevalonate pathway
		pyrimidine nucleobase metabolic process
		folic acid-containing compound biosynthetic process
		Glyoxylate cycle
		pyrimidine nucleobase biosynthetic process
		adenylate cyclase-activating G protein-coupled receptor signaling pathway
		L-serine metabolic process
		ornithine metabolic process
		sulfur compound metabolic process
		purine nucleobase metabolic process
		thymine metabolic process
		G protein-coupled receptor signaling pathway
		histone H3 deacetylation
		retina homeostasis
		glucose metabolic process
		cAMP-mediated signaling
		proline metabolic process
		10-formyltetrahydrofolate metabolic process
		protein homotetramerization
		adenylate cyclase-modulating G protein-coupled receptor signaling pathway
		ethanol metabolic process
		aspartyl-tRNA aminoacylation
		Citrate cycle (TCA cycle, Krebs cycle)
		cyclic-nucleotide-mediated signaling
		aging
		glutamyl-tRNA aminoacylation
		ion transport
		glucose 6-phosphate metabolic process
		Biosynthesis of nucleotide sugars
		Riboflavin biosynthesis, fungi, GTP => riboflavin/FMN/FAD
		valine catabolic process
		tetrahydrofolate metabolic process
		glycine biosynthetic process
		Pentose phosphate pathway, oxidative phase, glucose 6P => ribulose 5P
		sphingomyelin metabolic process
		sarcosine metabolic process
		IMP metabolic process
		glycine catabolic process
		Coenzyme A biosynthesis, pantothenate => CoA
		Isoleucine biosynthesis, threonine => 2-oxobutanoate => isoleucine
		one-carbon metabolic process
		cGMP-mediated signaling
		Terpenoid backbone biosynthesis
		nitrogen compound metabolic process
		Pantothenate biosynthesis, 2-oxoisovalerate/spermine => pantothenate
		beta-Oxidation, peroxisome, VLCFA
		transmembrane transport
		isopentenyl diphosphate biosynthetic process, mevalonate pathway
		glycogen catabolic process
		L-leucine import across plasma membrane
		glycogen biosynthetic process
		ubiquinone biosynthetic process
		long-chain fatty acid biosynthetic process
		arginine catabolic process
		neurotransmitter biosynthetic process
		Phenylalanine metabolism
		proline catabolic process
		protein deacetylation
		proline catabolic process to glutamate
		methionyl-tRNA aminoacylation
		germ cell migration
		UDP-N-acetyl-D-glucosamine biosynthesis, eukaryotes, glucose => UDP-GlcNAc
		glycine metabolic process
		cellular glucose homeostasis
		Nucleotide sugar biosynthesis, glucose => UDP-glucose
		tetrahydrofolate biosynthetic process
		aspartate metabolic process
		glutamate metabolic process
		tyrosyl-tRNA aminoacylation
		cellular respiration
		L-threo-Tetrahydrobiopterin biosynthesis, GTP => L-threo-BH4
		cysteinyl-tRNA aminoacylation
		nitric oxide mediated signal transduction
	Only GenX Group	regulation of hormone levels
		ecdysteroid biosynthetic process
		insecticide catabolic process
		response to carbohydrate
		cellular response to sucrose stimulus
		plasma membrane organization
		regulation of lipid biosynthetic process
		Fatty acid biosynthesis, initiation
		response to sucrose
		Retinol metabolism
		sequestering of triglyceride
		lipid transport
		photoperiodism
		Fatty acid biosynthesis in mitochondria, animals
		fatty acid transport
		Neuron cellular homeostasis
		regulation of sphingolipid biosynthetic process
		positive regulation of lipid biosynthetic process
		acylglycerol catabolic process
		triglyceride biosynthetic process
		positive regulation of lipid storage
		regulation of sequestering of triglyceride
		Nitrogen metabolism
		xenobiotic metabolic process
		ecdysteroid metabolic process
		response to insecticide
		Sodium ion import across plasma membrane
		response to caffeine
		response to organic substance
		Fatty acid biosynthesis, elongation
		cellular response to carbohydrate stimulus
		positive regulation of cytosolic calcium ion concentration
		Cellular ion homeostasis
		arachidonic acid secretion
		Fatty acid biosynthesis in mitochondria, fungi
		ecdysone metabolic process
		insecticide metabolic process
		peptidyl-arginine methylation
		Gluconeogenesis, oxaloacetate => fructose-6P
		Phototransduction - fly
		Regulation of reactive oxygen species metabolic process
		monocarboxylic acid transport
		regulation of cytosolic calcium ion concentration

## Sheet: 8. MBROLE3 Enrichment Compariso
	Table S8 | Significantly enriched KEGG pathways (FDR < 0.05) of the metabolites involved in the differential Drosophila reactions. The enriched terms obtained by the MBROLE3 server are comparatively represented for GenX and αSyn groups. It should be noted that the only terms including at least four overlapping metabolites are considered.
	Condition	Enriched Term
	GenX & αSyn Groups	Inositol phosphate metabolism
		Parathyroid hormone synthesis, secretion and action
		Thyroid hormone synthesis
		Biosynthesis of cofactors
		Biosynthesis of unsaturated fatty acids
		Nicotinate and nicotinamide metabolism
		Pyruvate metabolism
		Citrate cycle (TCA cycle)
		Fatty acid degradation
		Pyrimidine metabolism
		Insulin secretion
		Glycerophospholipid metabolism
		Glycerolipid metabolism
		Mineral absorption
		Gastric acid secretion
		beta-Alanine metabolism
		Thiamine metabolism
		Proximal tubule bicarbonate reclamation
		Salivary secretion
		Alanine, aspartate and glutamate metabolism
		Collecting duct acid secretion
		Taurine and hypotaurine metabolism
		cAMP signaling pathway
		Aldosterone synthesis and secretion
		Fat digestion and absorption
		Pathways in cancer
		Phosphatidylinositol signaling system
		Retrograde endocannabinoid signaling
		Chemical carcinogenesis - reactive oxygen species
		HIF-1 signaling pathway
		Carbon metabolism
		Neuroactive ligand-receptor interaction
		Glyoxylate and dicarboxylate metabolism
		Prolactin signaling pathway
		Pathways of neurodegeneration - multiple diseases
		Biosynthesis of amino acids
		Insulin resistance
		Renin secretion
		Central carbon metabolism in cancer
		Galactose metabolism
		ABC transporters
		Synaptic vesicle cycle
		Pancreatic secretion
		Diabetic cardiomyopathy
		Parkinson disease
		Fatty acid metabolism
		Thermogenesis
		Regulation of lipolysis in adipocytes
		Cholinergic synapse
		Protein digestion and absorption
		AMPK signaling pathway
		Choline metabolism in cancer
		Oxidative phosphorylation
		Nitrogen metabolism
		Glycolysis / Gluconeogenesis
		Glucagon signaling pathway
		Purine metabolism
		Pentose and glucuronate interconversions
		Vitamin digestion and absorption
		Sphingolipid metabolism
		Propanoate metabolism
		Ovarian steroidogenesis
		Glycine, serine and threonine metabolism
		Ferroptosis
		Taste transduction
	Only αSyn Group	Pantothenate and CoA biosynthesis
		Cortisol synthesis and secretion
		2-Oxocarboxylic acid metabolism
		Phototransduction
		FoxO signaling pathway
		Lipid and atherosclerosis
		Amphetamine addiction
		Alcoholism
		Prostate cancer
		Phospholipase D signaling pathway
		Sulfur metabolism
		One carbon pool by folate
		Olfactory transduction
		Glutamatergic synapse
		Vascular smooth muscle contraction
		cGMP-PKG signaling pathway
		Glycosylphosphatidylinositol (GPI)-anchor biosynthesis
		Dopaminergic synapse
		Sulfur relay system
		Long-term depression
		Cysteine and methionine metabolism
		Pentose phosphate pathway
		Riboflavin metabolism
		Metabolic pathways
		Oxytocin signaling pathway
		Leishmaniasis
		Gap junction
		Aminoacyl-tRNA biosynthesis
		Valine, leucine and isoleucine biosynthesis
		Folate biosynthesis
		Cholesterol metabolism
		Epithelial cell signaling in Helicobacter pylori infection
		Morphine addiction
		Type II diabetes mellitus
		Autophagy - animal
		Synthesis and degradation of ketone bodies
		Butanoate metabolism
		Nicotine addiction
		Thyroid hormone signaling pathway
		Antifolate resistance
		Retinol metabolism
		Circadian entrainment
		GnRH secretion
		GABAergic synapse
		Necroptosis
		Serotonergic synapse
		Arginine biosynthesis
		Platelet activation
		Vibrio cholerae infection
		Terpenoid backbone biosynthesis
		Bile secretion
		Cushing syndrome
		Adrenergic signaling in cardiomyocytes
		Amoebiasis
		Fc epsilon RI signaling pathway
		Lysosome
		Sphingolipid signaling pathway
		Cocaine addiction
		Glutathione metabolism
		Valine, leucine and isoleucine degradation
		Amyotrophic lateral sclerosis
		Calcium signaling pathway
	Only GenX Group	Fatty acid elongation
		Linoleic acid metabolism
		Fatty acid biosynthesis
